# Supplementary material for: Seed DNA damage responses promote germination and growth in Arabidopsis thaliana
Source: Proc Natl Acad Sci U S A. 2022 Jul 18;119(30):e2202172119. doi: 10.1073/pnas.2202172119 (PMC9335332; doi:10.1073/pnas.2202172119)
Supplement: Supplementary File [file pnas.2202172119.sd01.xlsx]

## Sheet: CellCycle_RPKM
Name	GENID	0d_rep1	0d_rep2	7d_rep1	7d_rep2
CDC25	AT5G03455	4.02595	4.23569	6.29026	5.79082
CDKA;1	AT3G48750	19.3057	21.2827	15.8248	17.3757
CDKB1;1	AT3G54180	0.351435	0.0806086	3.36013	2.5102
CDKB1;2	AT2G38620	0.225955	0.145117	2.23456	1.59819
CDKB2;1	AT1G76540	1.11421	0.840268	11.4337	10.901
CDKB2;2	AT1G20930	0.149101	0.239396	5.38672	5.12147
CDKC;1	AT5G10270	14.6755	15.3289	8.71009	6.85356
CDKC;2	AT5G64960	36.5635	34.8365	19.4508	19.4487
CDKD;1	AT1G73690	3.64989	3.92738	1.11298	1.63984
CDKD;2	AT1G66750	13.9318	15.3688	5.62501	5.38964
CDKD;3	AT1G18040	2.10364	2.31861	4.34841	5.35933
CDKE;1	AT5G63610	14.8776	15.7027	11.3709	10.7804
CDKF;1	AT4G28980	12.8094	13.2525	13.1056	15.0444
CDKG1	AT5G63370	28.6652	28.1672	35.3486	33.4445
CDKG2	AT1G67580	19.6448	19.4529	16.5116	17.3606
CKL1	AT5G39420	0.0135326	0.0144852	0.0811085	0.11552
CKL10	AT1G57700	2.83214	2.96782	3.8395	3.0039
CKL11	AT1G09600	0.234498	0.155384	0.446184	0.394908
CKL13	AT4G10010	0	0.0127199	0.0474826	0.043475
CKL14	AT1G33770	0.0434469	0.0116263	0.781207	0.516585
CKL15	AT1G53050	15.6682	15.6824	13.9048	13.9506
CKL2	AT1G74330	2.49148	2.46005	3.69766	4.08005
CKL3	AT1G18670	1.21795	1.37498	5.78855	5.88308
CKL4	AT4G22940	0.850161	0.494569	0.276929	0.0225383
CKL5	AT5G44290	12.2229	11.2423	27.6726	28.0217
CKL6	AT1G03740	5.86397	6.45673	18.5808	17.7879
CKL7	AT5G50860	17.382	18.5194	11.191	10.6805
CKL8	AT3G05050	13.054	12.3885	9.01156	7.56161
CKL9	AT1G54610	31.3701	31.7949	23.6315	24.19
CKS1	AT2G27960	2.46394	1.94561	25.2182	25.4172
CKS2	AT2G27970	0.77228	0.729392	12.3886	13.0188
CYCA1;1	AT1G44110	0.113932	0.0406507	4.26787	4.56183
CYCA1;2	AT1G77390	2.24495	2.53171	1.44164	0.928861
CYCA2;1	AT5G25380	0.0532832	0.0380227	0.372583	0.519827
CYCA2;2	AT5G11300	0.12614	0.192884	1.89007	1.64814
CYCA2;3	AT1G15570	1.28963	1.30776	4.81397	3.55924
CYCA2;4	AT1G80370	0.0757055	0.141811	2.15529	2.58502
CYCA3;1	AT5G43080	1.55752	1.31494	3.26509	3.66499
CYCA3;2	AT1G47210	4.77467	4.4101	15.5203	15.3549
CYCA3;4	AT1G47230	24.3563	25.1636	8.71165	8.89437
CYCB1;1	AT4G37490	3.1006	2.81876	2.46085	2.20136
CYCB1;2	AT5G06150	0	0.0608759	7.13931	7.21295
CYCB1;3	AT3G11520	0	0	2.5475	2.7786
CYCB1;4	AT2G26760	0	0	4.52846	4.32552
CYCB2;1	AT2G17620	0	0	0.562433	0.86463
CYCB2;2	AT4G35620	0	0	2.54084	2.15676
CYCB2;3	AT1G20610	0.120494	0.0368504	3.18108	3.19074
CYCB2;4	AT1G76310	0	0	2.94481	3.08663
CYCB3;1	AT1G16330	0.102974	0.165334	0.805763	0.795311
CYCD1;1	AT1G70210	0.870243	1.035	15.7166	14.6722
CYCD2;1	AT2G22490	44.2882	41.1772	11.0503	12.8605
CYCD3;1	AT4G34160	2.27204	1.95745	13.0272	13.5383
CYCD3;2	AT5G67260	41.0786	34.4977	23.4571	24.0938
CYCD3;3	AT3G50070	18.114	17.664	11.0298	12.5557
CYCD4;1	AT5G65420	1.06248	1.21065	0.753211	0.856824
CYCD4;2	AT5G10440	0.529456	0.161922	0.78074	0.983872
CYCD5;1	AT4G37630	5.75697	6.06251	3.23831	3.18084
CYCD6;1	AT4G03270	0.344013	0.621388	1.56788	1.23234
CYCD7;1	AT5G02110	0	0	0	0.0644985
CYCH;1	AT5G27620	12.9358	12.8365	4.54895	3.7391
CYCL1	AT2G26430	23.6249	21.6281	18.7176	17.974
CYCT;1	AT1G27620	0	0.0211249	0.473148	0.312877
DEL1	AT3G48160	0.729148	1.73656	1.87555	1.71169
DEL2	AT5G14960	3.95878	3.794	1.44847	1.88056
DEL3	AT3G01330	0.514468	0.209784	2.86325	2.39005
DPa	AT5G02470	9.55871	8.41811	3.94893	4.48925
DPb	AT5G03415	7.65962	7.68392	6.61644	6.27235
E2Fa	AT2G36010	2.63759	2.66544	3.10935	3.03671
E2Fb	AT5G22220	3.80797	3.78093	2.20316	2.52151
E2Fc	AT1G47870	4.4016	5.70217	4.82835	4.16374
KRP1	AT2G23430	10.9594	9.93339	21.3656	23.2807
KRP2	AT3G50630	4.35002	4.78739	16.0962	15.8023
KRP3	AT5G48820	2.57812	2.38752	1.15746	0.918469
KRP4	AT2G32710	11.5098	12.0566	7.91085	8.35105
KRP5	AT3G24810	11.0702	11.21	3.33505	2.82857
KRP6	AT3G19150	16.9549	17.2459	3.20979	5.39142
KRP7	AT1G49620	6.6879	8.01896	1.72036	1.89019
Rb	AT3G12280	19.4301	20.2974	10.4007	9.74766
SMR10	AT2G28870	0	0.0389623	6.43588	5.59306
SMR11	AT2G28330	17.2741	16.3019	3.91399	4.0303
SMR12	AT2G37610	1.29982	1.02518	0.136677	0.166855
SMR13	AT5G59360	0.0944941	0.168576	0.881	1.22917
SMR2	AT1G08180	18.7897	19.8029	9.0599	8.19609
SMR3	AT5G02420	0.126645	0.316307	2.53019	2.47108
SMR4	AT5G02220	0.846595	0.755158	0.892671	1.66333
SMR6	AT5G40460	0.227552	0.578479	1.9037	2.4281
SMR7	AT3G27630	2.50917	2.46655	1.27882	1.31139
SMR8	AT1G10690	0.0372619	0.199425	3.53609	3.08996
SMR9	AT1G51355	4.25053	3.89458	1.32474	0.995228
WEE1	AT1G02970	0.310215	0.429714	1.78638	1.86927

## Sheet: CellCycle_relative
Name	GENID	Seed	Seedling
CDC25	AT5G03455	0.406123	0.593877
CDKA;1	AT3G48750	0.550061	0.449939
CDKB1;1	AT3G54180	0.0685525	0.931448
CDKB1;2	AT2G38620	0.0882701	0.91173
CDKB2;1	AT1G76540	0.080467	0.919533
CDKB2;2	AT1G20930	0.0356527	0.964347
CDKC;1	AT5G10270	0.658453	0.341547
CDKC;2	AT5G64960	0.647328	0.352672
CDKD;1	AT1G73690	0.733514	0.266486
CDKD;2	AT1G66750	0.726787	0.273213
CDKD;3	AT1G18040	0.312969	0.687031
CDKE;1	AT5G63610	0.579924	0.420076
CDKF;1	AT4G28980	0.480741	0.519259
CDKG1	AT5G63370	0.452396	0.547604
CDKG2	AT1G67580	0.535805	0.464195
CKL1	AT5G39420	0.12472	0.87528
CKL10	AT1G57700	0.458735	0.541265
CKL11	AT1G09600	0.316726	0.683274
CKL13	AT4G10010	0.122687	0.877313
CKL14	AT1G33770	0.0407086	0.959291
CKL15	AT1G53050	0.529518	0.470482
CKL2	AT1G74330	0.388988	0.611012
CKL3	AT1G18670	0.181774	0.818226
CKL4	AT4G22940	0.817864	0.182136
CKL5	AT5G44290	0.29643	0.70357
CKL6	AT1G03740	0.253047	0.746953
CKL7	AT5G50860	0.621423	0.378577
CKL8	AT3G05050	0.605547	0.394453
CKL9	AT1G54610	0.569123	0.430877
CKS1	AT2G27960	0.0801081	0.919892
CKS2	AT2G27970	0.0558053	0.944195
CYCA1;1	AT1G44110	0.0172059	0.982794
CYCA1;2	AT1G77390	0.66833	0.33167
CYCA2;1	AT5G25380	0.0928174	0.907183
CYCA2;2	AT5G11300	0.0827081	0.917292
CYCA2;3	AT1G15570	0.236759	0.763241
CYCA2;4	AT1G80370	0.0438733	0.956127
CYCA3;1	AT5G43080	0.293032	0.706968
CYCA3;2	AT1G47210	0.229276	0.770724
CYCA3;4	AT1G47230	0.737717	0.262283
CYCB1;1	AT4G37490	0.559403	0.440597
CYCB1;2	AT5G06150	0.00422364	0.995776
CYCB1;3	AT3G11520	0	1
CYCB1;4	AT2G26760	0	1
CYCB2;1	AT2G17620	0	1
CYCB2;2	AT4G35620	0	1
CYCB2;3	AT1G20610	0.0240988	0.975901
CYCB2;4	AT1G76310	0	1
CYCB3;1	AT1G16330	0.143527	0.856473
CYCD1;1	AT1G70210	0.0589968	0.941003
CYCD2;1	AT2G22490	0.78139	0.21861
CYCD3;1	AT4G34160	0.137344	0.862656
CYCD3;2	AT5G67260	0.613807	0.386193
CYCD3;3	AT3G50070	0.602693	0.397307
CYCD4;1	AT5G65420	0.58538	0.41462
CYCD4;2	AT5G10440	0.281507	0.718493
CYCD5;1	AT4G37630	0.648046	0.351954
CYCD6;1	AT4G03270	0.256372	0.743628
CYCD7;1	AT5G02110	0	1
CYCH;1	AT5G27620	0.756666	0.243334
CYCL1	AT2G26430	0.552239	0.447761
CYCT;1	AT1G27620	0.0261722	0.973828
DEL1	AT3G48160	0.407357	0.592643
DEL2	AT5G14960	0.699596	0.300404
DEL3	AT3G01330	0.121162	0.878838
DPa	AT5G02470	0.680553	0.319447
DPb	AT5G03415	0.543474	0.456526
E2Fa	AT2G36010	0.463184	0.536816
E2Fb	AT5G22220	0.616304	0.383696
E2Fc	AT1G47870	0.529108	0.470892
KRP1	AT2G23430	0.318784	0.681216
KRP2	AT3G50630	0.222669	0.777331
KRP3	AT5G48820	0.705189	0.294811
KRP4	AT2G32710	0.5917	0.4083
KRP5	AT3G24810	0.783305	0.216695
KRP6	AT3G19150	0.799047	0.200953
KRP7	AT1G49620	0.80289	0.19711
Rb	AT3G12280	0.663498	0.336502
SMR10	AT2G28870	0.00322859	0.996771
SMR11	AT2G28330	0.808665	0.191335
SMR12	AT2G37610	0.884525	0.115475
SMR13	AT5G59360	0.110849	0.889151
SMR2	AT1G08180	0.691022	0.308978
SMR3	AT5G02420	0.0813619	0.918638
SMR4	AT5G02220	0.385244	0.614756
SMR6	AT5G40460	0.156881	0.843119
SMR7	AT3G27630	0.657649	0.342351
SMR8	AT1G10690	0.0344887	0.965511
SMR9	AT1G51355	0.778313	0.221687
WEE1	AT1G02970	0.168335	0.831665

## Sheet: Legend
Column name	Definition
0d	Seeds stratified on half ms agar for 2d at 4°C and incubated for 30min at RT followed by 6h at 23°C in the light. RNA was isolated from whole seeds
7d	Seedlings grown on half ms agar for 7d after stratification on half ms agar for 2d at 4°C. Seedlings were incubated for 30min at RT followed by 6h at 23°C in the light. RNA was isolated from whole seedlings
