# Supplementary material for: Seed DNA damage responses promote germination and growth in Arabidopsis thaliana
Source: Proc Natl Acad Sci U S A. 2022 Jul 18;119(30):e2202172119. doi: 10.1073/pnas.2202172119 (PMC9335332; doi:10.1073/pnas.2202172119)
Supplement: Supplementary File [file pnas.2202172119.sd02.xlsx]

## Sheet: RPKM
GENEID	0d_rep1	0d_rep2	7d_rep1	7d_rep2	Xray_0d_rep1	Xray_0d_rep2	Xray_7d_rep1	Xray_7d_rep2
AT1G01010	2.66595	2.74386	2.56067	2.77594	10.4701	9.6603	7.39188	5.79802
AT1G01020	11.3037	11.3447	10.015	9.163	9.38696	9.63282	10.5112	9.032
AT1G03987	0.509064	0.272449	1.01704	0.775998	0.279467	0	0.908379	0.578021
AT1G01030	1.43553	1.63384	2.4868	2.50405	1.91534	2.16652	2.14006	2.5172
AT1G01040	12.7406	12.947	11.3171	11.7587	13.4924	10.9358	12.1723	11.0173
AT1G03993	0	0	0	0	0	0	0	0
AT1G01046	4.01349	6.98102	8.35247	9.38095	6.05917	3.71399	11.1404	7.59526
AT1G01050	27.7822	28.2112	31.7892	32.6844	27.7961	26.8827	37.0796	41.5997
AT1G03997	0.244638	0	0	0	0	0	0	0
AT1G01060	0.546414	0.574047	0.161727	0.320833	0.755484	0.65053	0.577794	0.379152
AT1G01070	0	0	2.51176	2.19025	0	0	3.62095	2.66187
AT1G04003	0	0	0	0	0	0	0	0
AT1G01080	29.8356	31.9567	64.8507	66.2245	27.2951	29.3779	75.6512	81.5577
AT1G01090	62.167	61.6575	125.477	122.791	61.7622	63.1701	121.52	108.422
AT1G01100	608.819	618.389	99.9405	108.248	593.912	652.04	107.809	125.263
AT1G01110	10.1803	10.6949	2.15334	2.68636	11.6096	10.8698	1.85309	2.14393
AT1G01120	0.978434	1.11954	48.8861	52.4387	1.07429	1.16341	38.0492	34.919
AT1G01130	13.7542	13.0427	9.12892	8.21771	14.0881	15.322	7.5771	6.07924
AT1G01140	10.2581	9.20338	32.4553	31.8199	8.49845	8.32805	34.8786	34.3076
AT1G01150	0	0	0	0.0526691	0	0	0	0.0735598
AT1G01160	49.827	56.3065	24.0276	20.3527	52.9521	50.4465	19.7103	21.7602
AT1G04007	3.58873	3.1211	3.13678	3.46467	1.97015	2.88397	3.73554	2.4619
AT1G01170	129.257	144.111	113.138	125.577	142.436	152.424	142.33	162.183
AT1G04013	0.834128	0.595231	7.91573	8.6463	0.610563	0.975012	8.76519	9.31334
AT1G01180	0.784573	0.738008	15.6747	16.2073	10.0501	10.2547	25.1435	28.3453
AT1G01183	4.98974	2.33668	0.311525	0	0.34241	2.18719	0	0.354103
AT1G01190	0.0790778	0.296256	2.48828	2.19389	0.0217062	0.092434	1.12886	0.763213
AT1G01200	2.52381	3.22334	1.2892	2.13345	1.13361	1.97789	0.40941	1.04207
AT1G01210	52.9972	53.4031	7.83711	7.26351	52.4933	52.5158	12.2282	10.0718
AT1G04017	0	0	0	0	0	0	0	0
AT1G01220	5.67767	5.46961	8.7517	8.45777	13.8776	12.1399	17.935	17.4559
AT1G04023	0	0	0	0	0	0	0	0
AT1G01225	0.514263	0.481656	2.40802	2.43016	0.564643	1.01439	2.48532	2.51818
AT1G01230	16.9525	17.6383	18.237	21.4445	15.0121	17.6448	18.4745	20.6847
AT1G01240	11.7073	12.7757	15.7667	15.1916	10.9028	11.3403	14.7029	16.5146
AT1G01250	1.04898	0.457446	3.2988	3.22174	1.06643	0.681195	2.68062	2.77917
AT1G01260	7.54168	7.76312	6.55423	8.12402	7.34205	7.978	5.56242	6.36537
AT1G01270	0	0	0	0	0	0	0	0
AT1G01280	0	0	0	0	0	0.0252578	0	0
AT1G01290	20.7595	19.6174	5.50941	5.45172	19.5585	20.2816	5.62377	6.30132
AT1G01300	580.822	576.605	47.2907	50.0552	558.648	571.486	45.7532	46.0152
AT1G01305	0.0561043	0.360322	0	0	0.0616005	0.524642	0	0
AT1G01310	0.177156	0.189627	0	0	0.155609	0.165662	0	0.0804615
AT1G01320	68.5152	66.2555	71.3371	73.4427	65.3549	52.2644	79.0743	72.7788
AT1G01335	0	0	0	0	0	0	0	0
AT1G01340	0.940801	0.67595	2.43316	1.80739	2.32064	2.09395	5.19731	4.31687
AT1G01350	30.0539	28.9913	11.5264	11.422	33.7138	33.1548	15.7655	14.116
AT1G01355	2.28673	1.85688	0.0787682	0	2.38088	1.61299	0.0469019	0
AT1G01360	4.19859	4.9027	11.7024	11.0996	4.41648	4.08405	13.0281	13.9019
AT1G01370	0.330791	0.395733	1.20512	1.35257	0.277739	0.0454896	0.462955	0.309318
AT1G01380	1.4187	1.17147	2.79387	4.00393	3.69394	3.07974	3.18252	3.63598
AT1G01390	0	0	6.6484	5.40324	0	0	5.1587	4.88107
AT1G01400	0	0	0	0	0	0	0	0
AT1G01410	0	0	0	0	0	0	0	0
AT1G01420	0.267455	0.204487	7.36622	7.38517	0.23073	0.200975	5.13612	5.81339
AT1G01430	7.26716	7.11892	67.7487	63.9149	8.94085	8.41873	66.3818	62.5867
AT1G01440	7.27799	7.51537	10.7159	10.8295	7.30604	6.64851	10.7388	11
AT1G01448	4.55554	5.32658	3.60865	2.93695	4.20536	4.68055	2.83047	3.31115
AT1G01450	0	0	0	0	0	0	0	0
AT1G01453	0	0	0.115264	0.225143	0.126692	0.0269753	0.0823597	0.183425
AT1G01460	0	0	0	0	0	0	0	0
AT1G01470	61.5801	59.1255	48.1236	44.5943	60.141	68.8291	84.1621	89.5453
AT1G01480	1.22195	1.27213	0.0836055	0.183718	0.937323	0.821782	0.238955	0.038013
AT1G01490	18.0271	17.7239	23.9074	25.0005	13.1218	13.9515	27.4226	25.9637
AT1G01500	9.17635	8.15043	9.77112	10.1905	9.15353	9.03742	11.0788	11.8604
AT1G01510	22.7362	22.2712	15.0407	15.08	19.2272	19.5333	16.6937	15.0842
AT1G01520	3.44419	3.75664	0.370181	0.265833	3.75767	4.33168	0.207455	0.32177
AT1G01530	0	0	0	0	0	0	0	0
AT1G01540	17.6268	18.6513	42.7155	41.6646	16.3499	17.2972	37.0193	37.1699
AT1G01550	30.5594	33.758	72.4576	71.2273	30.6881	34.5055	77.7034	78.2405
AT1G01560	0	0.0200504	0.0935585	0.114216	0	0	0.111417	0.0850767
AT1G01570	0.40401	0.216225	0.898877	1.09735	0.100816	0.107329	1.24523	0.562996
AT1G01580	0.668034	0.429036	0.31546	0.414737	0.680135	0.582099	0.187838	0.262036
AT1G01590	0.0263844	0	0	0.0482633	0.0289691	0.0154203	0	0
AT1G01600	5.06653	4.57781	1.8607	2.19885	3.58315	3.71012	3.17314	3.24866
AT1G01610	6.41378	6.69122	28.046	31.0438	6.12961	6.16659	30.3476	25.2942
AT1G01620	13.118	13.3477	499.847	535.868	7.87632	8.25456	294.108	303.634
AT1G01630	2.2235	2.50528	29.8331	32.31	2.6983	2.9547	36.7807	33.2462
AT1G01640	0.860797	0.559416	2.42607	1.83703	1.14765	1.47334	2.37717	2.75767
AT1G01650	2.40788	2.17881	4.19067	4.40457	2.63014	2.58244	5.55168	4.52386
AT1G04027	0	0.481209	1.79632	1.37059	0.987208	0	2.40662	1.27615
AT1G01660	0.0341721	0.0365776	0.170677	0.125018	0	0	0.243908	0.310408
AT1G01670	0.0408935	0	0.326797	0.448823	0	0	0.486472	0.32503
AT1G01680	0	0	0.0582632	0	0	0	0.173462	0.165566
AT1G01690	1.75131	1.79482	1.84249	1.7949	2.1479	2.2431	1.30765	1.60776
AT1G01695	0.146149	0.0670442	0.229416	0.0763829	0.0916949	0.0488094	0.0993483	0.0237065
AT1G04033	0.190724	0	0	0.116293	0	0.111468	0	0
AT1G04037	4.765	2.85024	2.09995	4.10179	5.2318	4.5869	3.00096	2.38697
AT1G01700	1.34656	1.26557	0.885806	0.580747	1.06378	0.978943	1.1135	0.950938
AT1G01710	13.7773	14.0066	14.5757	14.3196	12.5128	11.323	13.9687	13.4484
AT1G01715	6.18708	5.74239	2.15142	1.71913	4.77244	3.43295	3.07451	2.22316
AT1G04043	0	0	0	0	0	0	0	0
AT1G01720	56.563	53.708	12.7816	13.2542	59.0002	59.5318	15.5452	18.5233
AT1G01725	1.0314	1.311	1.67423	2.12251	1.20322	1.28095	1.22696	1.75667
AT1G04047	0.690791	0.492946	1.76346	0.468007	0.337096	0.448592	1.09569	0.784366
AT1G01730	23.8294	20.7398	17.5063	16.8575	30.0694	29.3416	20.2287	17.2392
AT1G01740	5.69336	5.06338	3.94902	3.64662	6.36241	5.62809	3.45678	4.85324
AT1G01750	0.462432	1.09604	0.890877	0.765335	0.507734	0.463317	0.707288	0.562578
AT1G04053	0	0	0	0	0	0	0	0
AT1G01760	2.40543	2.57476	3.21109	2.74673	2.11286	2.17268	2.78348	3.64997
AT1G04057	0	0	0	0	0	0	0	0
AT1G01770	14.3446	13.9826	12.569	12.8934	13.2555	10.8775	14.3445	13.4601
AT1G01780	11.9812	12.1932	15.2826	13.8466	10.8073	9.04923	13.7266	10.2973
AT1G01790	2.48454	2.70206	56.1604	58.3833	2.47438	2.26191	48.209	46.8374
AT1G04063	0	0	0	0	0	0	0	0
AT1G01800	22.4448	23.6961	33.0455	34.8949	20.6283	21.9936	37.1947	41.3975
AT1G01810	14.7371	16.2285	0.741362	0.452527	17.5195	22.4932	0.567563	1.44461
AT1G01820	48.4135	47.9165	48.6356	47.9343	44.1815	49.184	47.3144	49.8949
AT1G01830	1.5653	1.55189	4.98566	5.22593	1.25377	1.18479	4.53314	5.21548
AT1G04067	0	0	0	0	0	0	0	0
AT1G01840	1.26337	0.721228	0.0420672	0.154067	0.832281	1.08295	0	0.0956337
AT1G01860	9.5901	9.74958	9.0549	10.2532	9.13527	9.49511	9.81961	11.0881
AT1G04073	0	0	0	0	0	0	0	0
AT1G01870	0	0	0	0	0	0	0	0
AT1G01880	1.56026	1.19526	1.11546	1.30579	1.34362	1.23374	1.41937	1.42424
AT1G01890	0	0	0	0	0	0	0	0
AT1G01900	0.0265564	0	1.59168	1.68404	0	0.0620836	2.32199	1.8243
AT1G04077	0	0	0	0	0	0	0	0
AT1G01910	28.7678	30.0815	19.9167	20.0535	30.7521	34.6477	19.404	20.72
AT1G04083	0.251755	0.808431	0.377228	0.460519	0.138209	0	0.29949	0.428787
AT1G01920	15.1547	16.6434	6.34415	7.95857	12.9844	13.6868	8.90986	8.68666
AT1G01930	11.6816	11.6926	6.84672	7.27347	11.1436	9.99538	7.64405	7.46448
AT1G01940	13.8939	14.1537	5.32292	6.73888	17.942	19.7932	6.01029	6.76753
AT1G01950	14.2107	14.0463	6.60805	7.79118	11.0012	9.70961	7.21577	6.92402
AT1G01960	29.2501	28.3067	21.4302	21.2629	28.3572	23.4859	23.9868	21.0596
AT1G01970	13.5024	13.1528	24.5088	23.9461	13.8472	12.7541	22.974	25.4221
AT1G01980	0	0	0.0357778	0.131032	0	0.0209327	0.0426072	0
AT1G01990	28.0339	25.9597	17.278	16.7946	27.0896	28.8398	15.9666	17.4131
AT1G02000	2.3376	1.79232	6.32628	6.71223	2.34817	2.22857	6.84359	5.53439
AT1G02010	3.01893	3.4726	4.5348	4.58821	2.86943	2.37011	3.99336	3.60694
AT1G02020	7.0252	7.75564	7.3892	7.35768	7.30507	6.71431	6.55469	6.60044
AT1G02030	0.0162137	0.0520653	0.0161964	0.118635	0	0.0189522	0.154304	0.0736402
AT1G02040	0	0	0.147397	0	0	0	0	0
AT1G02050	18.2522	18.1416	5.16443	5.12602	19.0038	17.2099	6.1235	4.95147
AT1G02060	14.8889	15.887	4.05626	4.55345	13.956	12.3298	5.64488	5.01697
AT1G02065	0	0	0.401524	0.549001	0	0	0.363408	0.292098
AT1G02067	0	0	0	0	0	0	0	0
AT1G02070	0	0	0.52592	0.481532	0	0	0.730695	0.747252
AT1G02080	27.4432	27.3115	17.4637	18.7975	27.1106	20.779	20.1027	17.0243
AT1G02090	32.9806	34.9561	14.1737	12.4323	34.3947	35.0605	16.6077	16.586
AT1G02100	22.8926	21.5089	18.3619	18.5919	18.4078	18.7511	19.5425	19.776
AT1G02110	22.3196	24.9796	12.4479	12.5877	21.4018	20.7911	11.1047	10.2765
AT1G02120	25.6201	24.6911	41.3998	39.2325	23.588	23.1705	42.058	40.5278
AT1G02130	37.5478	41.159	27.1026	29.3979	37.22	36.6719	27.9726	24.7518
AT1G04087	0	0.177288	0	0.403964	0	0.580809	0	0
AT1G02140	276.891	272.753	110.298	113.327	278.476	300.212	137.376	140.601
AT1G02145	11.0836	11.3266	8.64481	7.00306	9.01687	9.9984	8.14521	6.6573
AT1G02150	85.7624	84.8159	65.1222	68.0462	87.0582	86.7327	80.8199	78.313
AT1G02160	34.7877	34.3628	20.428	24.7295	30.105	34.3201	23.444	20.3013
AT1G02170	10.0199	8.91215	16.6104	17.2814	9.92753	9.64865	22.6759	17.7972
AT1G02180	6.90825	8.15811	4.61307	5.17377	5.81243	4.65193	3.79641	3.87939
AT1G02190	0	0	0.126029	0.153856	0.0173155	0	0.075043	0.0179068
AT1G02205	0.231225	0.288752	6.09203	6.57946	0.200986	0.112616	5.74203	4.91181
AT1G04093	0	0	0	0	0	0	0.0825248	0.0787685
AT1G02210	0	0	0	0	0	0	0	0
AT1G02220	0.0435425	0.116519	1.26138	1.22129	0.191233	0.229036	1.50216	1.73043
AT1G02230	0.482122	0.438651	0.192642	0.0587942	0.44995	0.394486	0	0.136857
AT1G02250	0.0293359	0	0	0	0	0	0	0
AT1G02260	8.97957	9.51111	9.82807	10.0666	7.29497	6.93472	9.91574	9.5406
AT1G02270	6.85509	6.162	10.631	9.95315	5.03163	5.40097	11.0158	10.7939
AT1G02280	145.309	143.939	62.7496	65.2339	143.139	151.42	75.2364	79.4203
AT1G02290	7.05256	7.38126	5.08806	5.23199	6.21628	6.0683	4.54447	5.5388
AT1G02300	0.37832	0.607428	30.8709	32.0932	0.36346	0.386941	32.0663	33.2915
AT1G02305	57.497	54.5394	49.8167	52.2053	54.2694	58.0631	51.8334	49.7255
AT1G04097	0.108515	0.464616	0	0.396999	0.357438	0.253687	0.903633	0.246429
AT1G02310	0.0680977	0.0485942	0.340124	0.304496	0.024923	0.0265331	0.270032	0.231967
AT1G04103	0.0783766	0	0	0	0	0	0	0
AT1G02320	0	0	0	0	0	0	0	0
AT1G02330	59.3091	55.502	17.7389	17.9048	59.6396	60.3044	20.5036	22.898
AT1G02335	0	0.14971	31.4706	21.9599	0.0383914	0.0408717	22.0874	24.4567
AT1G02340	0.022744	0.04869	4.7484	4.3823	0.224749	0.106342	3.32794	3.48636
AT1G02350	2.37322	2.2775	7.92952	4.59068	1.97675	3.25234	2.92056	6.78321
AT1G02360	0	0.0859036	2.16454	3.22969	0.0881164	0	0.827416	1.27576
AT1G02370	37.1611	36.2695	3.76088	3.61351	37.9692	39.9944	4.81054	5.8978
AT1G02380	0.946232	0.872169	1.39157	0.833387	3.83827	3.59466	2.93919	2.17866
AT1G02390	2.06964	1.67936	0.116709	0.223894	1.61266	1.83391	0.0595659	0.170564
AT1G02400	0.138743	0.0990063	1.87102	2.31234	0.0253891	0.162176	2.11814	2.10049
AT1G02405	8.0802	7.07646	0.0458611	0.223948	9.77912	8.47898	0.10923	0.0521293
AT1G02410	17.4561	17.272	10.1396	12.8225	19.516	20.0586	9.82794	12.094
AT1G02420	1.91301	2.70585	0.705234	0.444361	2.42548	2.28935	1.51715	1.06021
AT1G04117	0.0449271	0	0	0	0	0	0	0
AT1G02430	0.391749	0.304964	0.142301	0.0868606	0.312819	0.499543	0.0847322	0
AT1G04123	0	0	0	0	0	0	0	0
AT1G02440	0.21817	0.389213	0	0.0443427	0.159695	0.0850063	0	0
AT1G02450	2.22256	1.07056	0	0.135519	0.488058	0.779384	0.0660993	0.252362
AT1G02460	0	0	0.582142	0.406102	0	0	0.376343	0.132342
AT1G02470	0.102719	0.03665	0.410436	0.50106	0	0.200114	0.651709	0.855312
AT1G02475	5.96505	7.23402	51.6945	53.5901	5.74816	5.19232	58.6936	54.761
AT1G02480	0	0	0	0	0	0	0	0
AT1G02490	0	0	0.812264	0.424976	0	0	0	0
AT1G02500	19.1368	17.2251	161.126	158.008	17.5386	16.4533	157.523	152.598
AT1G02510	0	0	0	0	0	0.0372587	0	0
AT1G02520	0.344479	0.548996	0.397638	0.392083	2.63077	2.10279	1.75757	1.15604
AT1G02530	0.0902107	0.0438914	0.00819219	0.020002	0.00900439	0.0191722	0.0195119	0.0186238
AT1G02540	0	0	0	0	0	0	0	0.0900469
AT1G02550	0	0	0	0	0	0	0	0
AT1G02560	111.994	112.537	154.543	158.125	119.265	119.064	181.035	178.163
AT1G02570	0.0342736	0.0366862	0.0684737	0.0835926	0.0376312	0	0	0
AT1G02575	0	0	0.0990809	0.0403193	0	0	0	0.037541
AT1G02580	0.0143398	0.0153493	0.0572978	0	0	0.0502854	0.0341175	0.0162823
AT1G04127	0.861817	0.307495	0.286965	0	0.63083	2.18265	0	0.326186
AT1G02590	0	0	0	0	0	0	0	0
AT1G02600	0	0	0	0	0	0	0	0
AT1G02610	0.39951	0.402478	6.33835	5.44515	0.309634	0.521926	4.80851	4.96321
AT1G02620	1.07628	1.07167	2.62532	2.80818	0.522157	0.67292	1.25058	1.02314
AT1G04133	0	0	0	0	0	0	0	0
AT1G04137	0	0	0	0	0	0	0	0
AT1G02630	0	0.0207813	0.0193939	0.0947039	0	0	0.0230958	0.0440891
AT1G02640	130.701	129.065	14.964	16.7913	94.6967	92.5848	12.6822	11.5946
AT1G02650	0.325206	0.48347	1.73257	1.6965	2.08288	2.70316	4.363	4.65675
AT1G02660	0.962241	0.808337	17.5086	17.5719	1.67169	0.982388	15.8373	13.7611
AT1G02670	0.159943	0.171202	0.981457	1.21209	0.627187	0.480748	2.69096	3.04844
AT1G02680	17.0601	17.4848	6.9006	8.05189	17.0552	18.737	7.08276	7.80042
AT1G04143	0	0	0	0	0	0	0	0
AT1G02690	16.0662	14.9303	5.78972	6.01951	17.5352	18.8914	3.63686	3.74252
AT1G02700	63.5398	60.6348	1.70856	1.80563	88.488	90.0272	2.06507	2.46384
AT1G02705	0.081259	0.260937	0.811719	0.792756	0.178439	0.569901	0.869997	0.645864
AT1G02710	0	0	0	0	0	0	0	0
AT1G02720	4.02048	4.0166	3.81536	3.82429	4.28192	3.80662	3.95378	4.00207
AT1G02730	0.167569	0.132164	9.30336	8.88382	0.145252	0.113399	0.461634	0.500706
AT1G02740	12.2682	11.6649	5.01244	4.96004	10.5819	10.8005	6.78442	5.87323
AT1G02750	11.0785	10.1787	9.09155	8.57298	13.5077	12.9863	10.155	10.3342
AT1G02760	0	0	0	0	0	0	0	0
AT1G02770	20.3824	21.7871	0.841344	1.06135	20.5913	21.7903	1.03534	1.24324
AT1G02780	1887.23	1917.47	292.099	296.109	1890.78	1990.68	356.471	369.237
AT1G02790	0	0	0	0	0	0	0	0
AT1G02800	0.056966	0.142277	0.834606	0.78732	0.166791	0.133175	0.0451781	0.129365
AT1G02810	10.3589	9.69776	1.15156	1.36622	7.46958	7.68645	0.695345	0.95867
AT1G02813	0.21237	0.0568299	0.0530356	0	0.0582937	0.186179	0.0631593	0
AT1G02816	16.5087	15.5429	11.1163	10.6985	16.6075	17.1248	8.91973	11.507
AT1G02820	1.01813	0.77194	2.54259	2.84532	4.09885	4.41324	3.48212	3.6608
AT1G02830	2.80042	1.74857	0	0	13.0678	16.9126	0	0
AT1G02840	69.0449	68.6433	49.4817	53.6421	65.7448	65.4232	47.2919	50.7405
AT1G02850	138.055	144.416	5.74746	5.67086	142.494	147.075	6.76955	6.6762
AT1G02860	13.2021	11.4489	8.35982	9.22329	10.2696	10.8547	9.52967	9.19753
AT1G04147	0.124519	0.399854	0.373157	0.15185	0.957024	0.291101	0.888774	0.141387
AT1G02870	94.3673	96.5918	10.4105	10.0178	97.1951	102.28	12.5436	13.1792
AT1G04153	1.88132	2.17486	0.225517	0.27531	2.3135	2.375	0.179043	0.170893
AT1G02880	9.42189	11.2552	5.32122	4.50709	9.64	9.18784	5.07782	6.02881
AT1G02890	34.8371	32.4926	32.4962	31.0449	30.3486	27.6731	34.4479	31.7564
AT1G02900	7.86366	7.85318	12.4712	13.1487	6.27525	8.62326	10.7048	8.4226
AT1G02910	18.2159	18.2458	37.6221	39.8526	18.2285	18.0622	41.2759	42.4893
AT1G02920	24.4283	26.4534	23.7465	26.9364	32.5868	34.6587	20.6748	19.6041
AT1G02930	21.5695	22.9004	28.6605	28.1191	27.8166	31.2855	16.215	17.5317
AT1G02940	0	0	0.60292	0.432967	0	0	0.718008	0.846579
AT1G02950	0	0	2.28885	3.05215	0	0	2.76769	2.36153
AT1G02952	0	0	0	0.0729089	0	0	0	0
AT1G02960	9.06789	9.93732	12.473	11.9358	8.4549	9.37968	11.9002	13.3402
AT1G02965	0	0	0	0.0863278	0.15545	0.165493	0.252637	0
AT1G02970	0.310215	0.429714	1.78638	1.86927	2.70481	3.6261	1.97542	2.48638
AT1G02980	0.0695666	0.0148927	0.0277968	0	0.152763	0.0813163	0.0165514	0.047394
AT1G02990	5.80154	5.55988	5.03879	5.09708	6.14239	5.91286	5.80513	5.9303
AT1G03000	21.6523	22.0294	15.0491	14.2721	20.9474	18.8991	15.3097	14.7202
AT1G03010	0	0	0.243877	0.156697	0	0	0.122286	0.08754
AT1G03020	0	0	5.39498	4.82986	0	0	7.03668	6.48277
AT1G03030	24.6132	25.9577	10.1415	9.62371	20.8187	21.3659	11.6968	12.0847
AT1G03040	13.9213	14.1006	15.6292	15.3299	13.1178	13.091	17.1294	18.2372
AT1G03050	0	0	0	0	0.0342102	0	0	0
AT1G03055	0.0307427	0	1.8733	1.49962	0.202527	0.0359352	1.79202	1.29156
AT1G03060	5.71505	5.21566	5.70605	6.03011	5.36267	3.97582	6.12258	5.31651
AT1G03070	0	0.02969	0.637278	0.473558	0.152274	0.0972668	0.527947	1.1968
AT1G03080	11.5126	11.4037	13.3057	14.2448	11.7098	9.48751	12.8074	13.225
AT1G03090	7.11018	6.6509	59.5454	61.9122	6.3785	5.09293	32.8718	31.5906
AT1G04157	0	0	0.307371	0.187619	0	0	0.366043	0
AT1G03100	4.21491	4.32747	0.699686	0.599422	4.4929	4.4528	1.33027	0.920895
AT1G04163	0	0	0	0	0	0	0	0
AT1G03103	0.973584	1.04212	0	0	0.712641	2.21282	0	0
AT1G03106	265.923	268.179	0.296182	0.406776	195.979	207.904	0.176359	0.210415
AT1G03110	30.7749	29.2994	6.18348	4.06885	32.3679	32.6372	8.01663	8.49915
AT1G03120	8.94636	11.5893	0.406217	0.991818	9.48793	7.36771	0.423288	0.63489
AT1G03130	6.04699	5.93005	822.27	905.002	6.48036	6.56042	757.692	681.103
AT1G03140	37.1574	36.2896	32.7757	33.1353	40.0388	41.0623	32.2969	32.725
AT1G03150	17.2012	14.0609	8.12121	9.44473	14.3761	16.8054	6.00646	8.01656
AT1G04167	0	0	0	0	0	0	0	0
AT1G03160	13.6277	13.6992	24.4414	25.1459	12.7493	10.9203	26.0372	23.5179
AT1G03165	0	0.162514	0.303327	0	0	0.354939	0.180613	0
AT1G04173	0.848439	1.99796	1.01704	1.2416	0.558934	1.58678	0.605586	1.34872
AT1G03170	0	0	0.239614	0.21939	0	0.017524	0.321021	0.136182
AT1G03180	1.3829	1.55073	1.00865	1.17782	1.63888	1.74476	0.94006	1.09666
AT1G03190	7.6828	7.11377	3.51907	2.97069	6.63863	6.77547	3.75984	3.6738
AT1G04177	0	0	0	0	0	0	0	0
AT1G03200	14.6881	13.6825	3.64827	4.4538	15.2553	11.6934	5.85585	7.39231
AT1G03210	10.1162	10.9975	10.6422	9.56086	10.0659	11.4553	12.824	12.4198
AT1G03220	274.258	277.83	53.5786	53.9789	296.081	284.653	40.5701	35.5017
AT1G03230	163.696	160.141	20.4887	23.1614	171.318	161.614	33.3843	32.0539
AT1G03240	5.56899	3.3192	0.126432	0.154348	2.91831	2.51507	0.376416	0.0718564
AT1G03250	19.8011	19.3906	16.2224	19.6305	19.9422	22.3129	21.4937	19.8954
AT1G03260	3.81427	3.87735	4.31342	4.47594	5.00446	4.4585	6.02145	6.48281
AT1G03270	8.57073	7.09572	1.91998	1.05237	6.54634	5.77715	0.839929	0.913045
AT1G03280	17.323	17.1589	17.0522	17.1575	17.5683	16.3415	15.6766	17.5103
AT1G03290	1.13228	1.17387	4.00496	4.40293	1.2432	1.15704	4.68473	4.26126
AT1G03300	0	0	0	0	0	0	0	0
AT1G03310	10.027	9.35964	21.9774	20.8601	7.42605	6.2615	20.2017	19.0905
AT1G03320	0.148144	0.475717	0.443956	0.722641	0.759066	0.519496	0.939911	0.168212
AT1G03325	0	0	0	0	0	0	0	0
AT1G03330	14.0699	16.9727	5.66653	8.44285	15.154	14.4623	7.17327	7.96252
AT1G03340	21.5462	23.1367	1.85861	2.15693	20.1765	21.5874	2.0221	2.60819
AT1G03350	24.6611	24.0876	26.2417	26.5426	25.373	27.1449	27.2431	29.8283
AT1G03360	47.7052	45.806	6.83756	5.67105	51.2026	49.1969	8.08058	10.1453
AT1G03365	8.15296	7.58182	6.69175	6.71274	8.10782	6.70134	7.47489	7.60637
AT1G03370	2.15475	2.28876	7.80156	8.42675	3.12726	2.36428	8.11223	7.94921
AT1G03380	8.65615	9.02632	14.7724	14.8451	12.6752	10.5535	17.799	16.3499
AT1G03390	0	0.0534677	0	0	0	0	0.0297113	0.0283589
AT1G03395	0	0	0	0	0	0	0	0
AT1G03400	0.329904	0.580137	15.1593	15.8914	0.543334	0.495803	12.5866	13.5388
AT1G03410	0.0783175	0.055887	1.42124	1.73505	0.0859899	0.0610302	1.5062	1.30425
AT1G04183	0	0	0	0.0210335	0	0	0	0
AT1G03430	4.54112	4.66636	15.9935	16.2022	5.24242	6.27874	17.5956	16.9125
AT1G03440	3.6277	3.12371	10.6943	12.564	18.5877	17.9605	22.4025	21.8038
AT1G03445	0.0245506	0.0262788	0.306554	0.149696	0.0808671	0.0860915	0.306659	0.250886
AT1G03457	1.72336	2.05752	6.50533	6.12299	2.51079	2.28561	4.08053	4.17703
AT1G03470	13.019	13.5303	6.12446	7.04597	12.4383	11.6198	5.1925	5.29993
AT1G03475	93.6607	96.5762	142.82	136.863	85.2171	86.1261	150.119	149.171
AT1G03490	0	0	0.0817476	0.0997973	0	0	0	0.185841
AT1G03495	15.4466	15.6296	6.09291	5.60281	18.2355	17.5617	7.78994	7.79513
AT1G04187	31.7747	29.3107	12.6446	8.50586	28.9311	32.9139	17.2095	15.5462
AT1G04193	0.295866	0	0.591098	0.721611	0.324851	0	0.351965	0
AT1G03502	1.51826	1.62514	2.42661	4.44361	2.0004	2.83951	1.44491	1.37914
AT1G03506	0.795778	0.851796	1.58985	1.94089	0.873736	0.465092	0	3.16251
AT1G04197	4.77467	2.29985	2.62325	5.24039	3.40757	4.18583	4.54399	3.25287
AT1G03510	6.61713	6.67964	1.85834	1.23484	6.07603	6.93651	2.15704	2.2995
AT1G03515	0	0	0	0	0	0	0	0
AT1G03520	3.14252	4.61213	10.9061	11.4968	5.30007	4.79043	10.7526	9.67462
AT1G03530	49.264	50.8037	5.00754	5.23162	57.9937	51.7527	5.69554	5.69196
AT1G03540	3.58904	3.22702	1.45201	1.51	4.11797	3.02057	1.77187	1.65046
AT1G03550	3.06296	2.34184	1.8698	1.63047	2.34878	2.89833	1.76403	2.20817
AT1G03545	0.142895	0.210312	0.0892137	0.348518	0.254952	0.229666	0.14874	0.202815
AT1G03560	8.06925	8.85915	4.93989	4.80282	8.9898	8.44566	5.0374	5.04347
AT1G03570	0	0	0	0	0	0.561986	0	0
AT1G03590	7.36318	6.71264	20.7725	20.5079	6.62862	5.85337	16.2752	17.2703
AT1G03600	51.5165	51.8743	369.432	376.237	51.3607	48.0633	319.481	296.749
AT1G03610	9.43444	10.6617	19.9172	20.209	10.3587	10.4335	20.2353	20.728
AT1G03620	1.26917	0.985296	1.40713	1.05451	1.16381	0.782524	2.60485	2.69215
AT1G03630	13.2886	11.9018	107.608	104.579	11.4427	13.8349	94.8497	98.0327
AT1G03640	0	0	0	0	0	0	0	0
AT1G03650	9.85711	7.56016	3.02375	2.55557	9.71493	11.7488	3.60093	4.40644
AT1G03660	0	0	0.345217	0.14048	0.158101	0.336631	1.78149	1.8639
AT1G04203	0	0	0	0	0	0	0	0
AT1G03670	0	0.0800715	0	0	0.0205335	0	0	0
AT1G03680	49.1212	52.3467	280.03	270.224	49.803	52.1326	264.033	271.36
AT1G03687	17.3753	19.4852	7.82842	7.29056	15.1194	17.3525	8.09746	9.71196
AT1G03700	0	0	0.37182	0.302611	0	0.0483429	0.541193	0.28176
AT1G03710	0.798838	1.74577	0.43224	0.202953	0.76746	0.739228	0.356364	0.415731
AT1G03720	0	0	0	0	0.0410892	0	0	0
AT1G04207	0	0	0	0	0	0	0	0
AT1G03730	15.5242	15.1303	8.56999	9.76475	14.4435	15.6631	10.2707	10.7
AT1G03740	5.86397	6.45673	18.5808	17.7879	7.14228	5.51545	18.5647	17.6481
AT1G04213	0	0	0	0	0	0	0	0
AT1G03743	2.56417	0.914892	0	0	2.34614	2.99726	0	0
AT1G03746	7.33052	11.7698	0	0	5.81291	7.14053	0	0
AT1G03750	4.67451	4.89683	2.59002	3.00988	4.40707	3.96325	2.62472	2.84494
AT1G03760	16.8323	19.1164	4.2536	5.22333	22.1665	20.4072	8.76041	8.95891
AT1G03770	8.71546	8.49681	1.89382	1.72982	6.8737	7.50909	3.7156	3.63939
AT1G03780	0.023824	0	3.99815	2.86174	0	0.0139239	0.240901	0.202884
AT1G03790	166.14	162.195	2.05052	2.04813	163.156	165.037	2.37533	2.03414
AT1G03800	0.13522	0.0578955	0.16209	0.296819	0.207854	0.158059	0.128687	0.153537
AT1G03810	0	0	0	0	0	0	0	0
AT1G03820	0.0307155	0	2.79211	4.64469	0.0337245	0	4.01933	4.25489
AT1G03830	9.89985	9.34947	4.11658	4.37855	12.9708	11.3505	7.22394	8.11065
AT1G03840	0.468031	0.635857	0.449548	0.460998	0.276706	0.273541	0.599603	0.408793
AT1G03850	14.5095	13.1139	9.64667	10.1947	11.1042	12.3832	8.83038	7.47376
AT1G03860	69.1105	67.829	23.7173	21.8273	66.9603	73.9997	32.2414	33.0628
AT1G03870	0.921912	0.795814	256.76	252.379	0.620398	0.590954	184.991	166.812
AT1G03880	279.792	291.183	0.381155	0.258507	276.875	281.308	0	0.144417
AT1G03890	6.39947	5.67985	0	0	5.60111	5.75	0	0
AT1G03900	39.813	40.4624	42.003	46.7117	35.4614	34.6173	44.7694	49.5204
AT1G03905	1.41612	1.24212	1.31637	1.05536	1.40369	1.08055	0.935906	1.51862
AT1G03910	42.8051	40.8587	15.8216	16.4662	43.0245	42.2183	16.8262	18.0715
AT1G03920	0.361528	0.564342	1.35428	0.80828	0.0992363	0.158471	0.949753	1.2315
AT1G03930	11.9347	11.0133	18.1688	18.2364	11.4855	11.157	17.4491	17.2561
AT1G04217	5.76939	6.94746	10.5659	9.38095	3.16729	6.74383	5.14748	6.55091
AT1G03935	3.97889	6.38847	12.7188	12.1305	5.67928	6.97638	9.46664	8.13216
AT1G04223	0.887598	0.95008	5.02433	2.52564	1.2994	1.38335	3.87161	2.68755
AT1G03940	31.4038	31.1416	2.27163	3.14736	36.2241	39.1339	4.33698	4.42647
AT1G04227	0	0	0	0	0	0	0	0
AT1G03950	4.73733	4.63617	8.48425	9.28466	11.1831	11.8264	14.4914	12.6408
AT1G03960	5.54011	5.75608	5.62162	5.85631	6.96164	5.75955	5.2665	5.83618
AT1G03970	8.95952	8.18905	10.0251	9.96824	11.1148	8.94266	11.8349	11.1971
AT1G04233	0	0	0	0	0	0	0	0
AT1G03980	0.877137	1.09172	0.203767	0.174131	1.97093	1.64522	0.509592	0.555882
AT1G03982	0	0.0287233	0	0	0.147316	0	0	0
AT1G03990	10.3094	10.4756	2.20472	1.61137	8.19457	8.06205	1.81371	1.1541
AT1G04000	8.05984	8.04231	10.9169	9.96217	7.25953	9.35727	10.8231	9.74105
AT1G04010	1.20619	1.42993	2.77256	1.88216	1.09651	1.15219	2.43777	2.07646
AT1G04020	2.81956	1.79289	5.04745	5.34487	0.122605	0.11421	0.597772	0.824147
AT1G04030	3.64088	3.73729	3.15204	3.43816	3.75155	4.53954	1.15499	1.12362
AT1G04040	1.05188	0.477664	113.354	115.059	0.664957	0.931469	152.51	159.502
AT1G04237	0	0	1.16038	0.99161	0	0	0.967312	1.71467
AT1G04050	2.62411	2.21195	1.98781	2.25338	2.17289	1.96819	2.10712	1.66359
AT1G04070	71.8916	69.2732	7.06619	7.83105	83.1208	89.0772	12.1152	13.8424
AT1G04080	55.4378	55.5451	30.1888	29.6367	55.0192	50.4249	31.4588	31.2116
AT1G04090	0	0.0351214	0.47526	0.540183	0.0720522	0.249298	0.975826	0.633358
AT1G04100	1.42911	0.87817	1.69195	1.96871	1.59818	1.45395	2.77051	2.73455
AT1G04105	0	0	0	0.105011	0	0.201308	0	0
AT1G04110	0.936693	1.12059	4.2794	4.61955	0.877213	1.01439	1.34371	1.1105
AT1G04120	13.6802	14.452	11.912	13.0549	11.2535	10.3245	13.138	11.8056
AT1G04243	0	0	0	0	0	0	0	0
AT1G04130	14.3759	14.4842	3.89786	3.70105	18.891	17.2308	5.04908	5.02654
AT1G04140	41.9585	39.3188	31.7931	32.427	42.9703	38.762	36.3275	33.7101
AT1G04150	0.19299	0.163086	0.111611	0.0867077	0.100372	0.130602	0.0241666	0
AT1G04160	1.04858	0.827767	2.2193	2.08594	1.07215	0.911605	1.60603	1.905
AT1G04170	134.587	129.832	39.2217	39.2138	134.921	135.21	45.9971	46.6195
AT1G04180	0.0419846	0	0.230668	0.204799	0	0	0.0499453	0.190687
AT1G04190	65.0582	62.2691	16.8507	15.6889	65.0792	66.2018	21.345	21.6762
AT1G04200	5.2449	4.90936	8.59465	8.68237	4.01885	3.91325	10.3282	9.78202
AT1G04210	38.0297	38.2894	15.3695	14.7056	40.6858	36.997	17.3702	15.2974
AT1G04220	0.338712	0.217533	0.879707	0.7435	0.31611	0.29694	1.08792	1.0384
AT1G04247	0.18045	0.193153	0.375535	0.293409	0.0660426	0.0878866	0.393552	0.187819
AT1G04230	6.56307	6.988	3.68453	3.50554	7.09195	6.84167	3.19304	3.40162
AT1G04240	0.332112	0.218764	23.6823	21.5589	0	0.328482	20.4228	20.1023
AT1G04253	0	0	0	0	0	0	0	0
AT1G04250	0.105137	0.0844034	21.6087	22.6617	0.144296	0	22.2315	23.9653
AT1G04260	16.1112	15.921	10.5592	9.44655	18.8413	18.7381	11.7428	11.5748
AT1G04270	660.373	645.318	80.4351	95.3594	646.457	684.013	106.675	123.282
AT1G04280	6.37161	6.8349	30.6116	31.3832	5.48156	5.38432	29.9908	33.4175
AT1G04290	1.77206	1.70058	1.09872	1.52761	1.77793	1.49995	1.67191	1.80396
AT1G04295	0	0	0	0	0	0	0	0
AT1G04300	24.1519	22.8596	19.5229	18.5997	23.7582	19.8567	18.6728	18.1723
AT1G04310	2.3602	2.3408	3.54317	3.28478	2.09363	2.16655	3.42637	3.5278
AT1G04320	0.487554	0	0	0	0	0	0	0
AT1G04330	0.0997589	0.160172	1.3453	0.790757	0.0547659	0	0.712044	0.679633
AT1G04340	22.4476	21.4369	8.34671	8.41051	21.7342	23.5647	7.92831	9.11104
AT1G04350	5.89784	6.31302	25.675	23.8451	6.54921	5.99307	21.1281	25.0368
AT1G04360	1.42666	1.29378	1.26678	0.773244	1.13131	0.903295	1.06073	1.30493
AT1G04370	0	0	0	0	0	0	0	0
AT1G04380	0.924581	0.83132	0.0554154	0.0451007	0.588792	0.648445	0.0659934	0.104983
AT1G04257	0	0	0	0	0	0	0	0
AT1G04390	7.95996	7.57953	4.75889	3.94617	6.8975	5.5336	3.61185	4.77426
AT1G04400	34.7686	37.1074	81.8975	81.2408	35.0399	33.3879	87.7789	84.6191
AT1G04410	904.295	874.802	421.489	435.385	801.15	856.672	529.39	518.769
AT1G04420	24.0672	24.9428	74.3487	72.4692	22.1278	21.7959	73.9043	81.6501
AT1G04425	0	0	1.13499	1.57033	0	0	0.0901091	0.34403
AT1G04430	3.67534	3.98434	44.4791	45.1928	3.82912	3.62355	40.0205	36.2122
AT1G04440	13.0009	13.4235	26.0314	26.6229	13.1534	11.5152	29.1185	28.7402
AT1G04445	0.322695	0.314009	0.0586089	0	0.128839	0.171453	0.0348982	0.0666194
AT1G04450	0	0	0	0	0.0719158	0	0	0.0371859
AT1G04455	0	0	0	0	0.644195	0.228605	0.232655	0.111032
AT1G04470	0	0	0	0.0116905	0	0	0	0.0108849
AT1G04263	0.685472	1.83431	0	0	4.13943	3.60561	0	0
AT1G04480	284.427	242.919	36.9771	47.8634	271.37	296.039	59.315	58.6235
AT1G04267	11.6212	10.3219	3.70492	4.82449	8.41595	6.06945	7.64769	4.49205
AT1G04273	15.8658	12.6083	6.00334	5.56994	12.9331	13.4877	6.29137	5.45909
AT1G04277	18.6584	21.8114	8.09301	4.79027	12.6692	23.5317	4.08878	8.64163
AT1G04490	0.304502	0.44446	0.331828	0.371337	0.212757	0.517719	0.21405	0.172875
AT1G04500	0	0	0.089723	0.0657202	0	0	0.14959	0.183575
AT1G04510	39.7482	40.2715	12.9259	14.3786	43.7458	44.0511	17.1536	16.4086
AT1G04520	9.70757	9.3046	5.75219	5.81152	15.9636	16.7629	7.03391	8.11661
AT1G04530	44.0881	43.8365	28.7933	27.5058	40.3768	42.4012	30.3985	29.1438
AT1G04540	0.608545	0.227227	0.395838	0.9147	0.279696	0.181968	0.606081	0.417801
AT1G04550	23.7887	22.9832	17.0261	16.1975	22.064	24.4548	15.7733	17.1131
AT1G04555	4.50606	3.40245	3.14039	2.85404	4.2955	4.85883	2.86722	2.69704
AT1G04560	401.833	396.143	0.889758	0.888721	346.024	366.297	0.144491	0.965397
AT1G04570	0.960231	1.09635	0.223814	0.312265	0.966442	1.17853	0.304613	0.10903
AT1G04580	0.766912	0.780658	0.0150214	0	0.619149	0.492165	0.0178887	0
AT1G04590	37.8631	38.7516	8.12051	8.45476	35.7024	37.7807	12.081	10.7272
AT1G04600	0.156092	0.134949	0.065968	0.0146425	0.342766	0.350876	0.0642766	0.136335
AT1G04610	0.0975657	0.292415	0.896643	0.642495	0.235672	0.159662	0.835668	0.398815
AT1G04620	7.49345	7.77081	13.508	14.4197	9.18544	8.7773	15.0857	15.2127
AT1G04625	0.447239	0.239361	0	0	5.15606	4.705	0.638448	0.507822
AT1G04630	26.1597	26.9568	19.3551	18.8123	24.6411	26.0701	23.2155	21.5257
AT1G04635	27.1678	28.1604	2.52786	2.21261	29.5672	32.3704	2.78319	3.30708
AT1G04640	11.1195	12.2792	29.4024	28.6848	11.0487	12.2918	33.3689	36.3633
AT1G04645	0	0	0	0	0	0	0	0
AT1G04650	1.10037	0.950911	1.27063	1.14492	3.7021	3.38667	2.67807	2.26961
AT1G04283	0	0	0	0	0	0	0	0
AT1G04660	18.5638	18.9746	11.5838	11.6194	14.0298	14.0728	5.06694	3.71808
AT1G04670	0	0	0	0	0	0	0	0
AT1G04680	0.617553	0.535966	31.7282	31.3859	0.38484	0.234116	30.5771	28.2757
AT1G04690	44.2977	48.4062	39.0494	41.1386	44.1728	47.2026	43.3297	47.3913
AT1G04700	0.716084	0.775509	0.664824	0.575322	1.22098	1.22108	1.01221	0.82265
AT1G04710	18.9851	20.2329	15.8419	13.4823	17.708	17.5695	15.7873	17.6781
AT1G04720	0	0.494041	0	0	0	0	0	0
AT1G04730	1.34979	1.33104	2.4525	2.08674	1.38867	1.52808	1.0747	0.977508
AT1G04750	23.874	23.3089	29.3206	32.2648	22.267	24.2278	31.7053	34.9602
AT1G04287	0	0	0	0	0	0	0	0
AT1G04760	0.215603	0.0512846	1.60333	1.89891	0.0263028	0.0560041	0.512967	0.489618
AT1G04770	129.596	136.9	4.92835	5.16171	111.151	109.351	4.49002	4.31625
AT1G04778	0.408211	0.524336	1.14177	0.298686	0.493022	0.190863	0.194245	0.185403
AT1G04780	27.8486	25.6945	16.9232	18.4028	25.0578	24.7821	17.1702	17.2093
AT1G04790	19.6423	19.0316	9.77922	10.2505	20.9034	20.1065	11.7357	12.616
AT1G04800	0.640419	0.36079	166.196	157.06	0.703158	0.551589	153.733	156.648
AT1G04810	38.5667	37.9161	19.8214	18.7537	61.4095	58.4623	29.3594	29.1902
AT1G04820	20.1094	22.371	253.423	251.422	17.1622	16.8955	217.307	219.002
AT1G04830	10.9037	9.74123	7.40862	7.84127	8.72212	8.64934	8.78234	8.07355
AT1G04840	2.52291	2.3578	0.972261	1.03076	3.05129	2.78436	0.792213	0.814319
AT1G04850	29.408	29.1836	16.6623	16.7877	26.6439	30.0291	17.9701	21.1835
AT1G04860	20.4395	20.7144	10.1585	11.2719	21.7675	20.867	11.1634	10.4037
AT1G04870	92.7998	93.7722	12.3133	12.8512	107.875	110.838	20.1847	21.2723
AT1G04880	0.86198	1.38399	0.391389	0.286684	1.59171	1.09916	0.209745	0.244686
AT1G04890	0	0	0	0	0	0	0	0
AT1G04293	0	0	0	0	0	0	0	0
AT1G04895	0	0	0	0	0	0	0	0
AT1G04900	10.0016	9.76544	2.69216	2.99444	9.31557	9.68405	4.03724	3.60413
AT1G04297	0.898439	0.452557	0.739098	0.257797	0.696321	0.185327	0.50296	0.600083
AT1G04910	14.8898	15.1782	15.7808	15.4806	14.6266	14.7226	14.7478	14.7138
AT1G04303	0.145447	1.40117	1.45291	2.12845	0.798477	0.340025	0.692099	0.330298
AT1G04920	15.3606	15.5631	0.753381	0.640316	13.4169	12.4201	0.420203	0.444436
AT1G04930	4.96798	5.00058	1.4114	2.08431	5.47969	5.96689	1.89769	1.94069
AT1G04945	28.0547	29.5595	2.33539	2.473	31.9518	31.9024	3.22678	2.90391
AT1G04940	4.53653	4.33008	4.53167	4.19324	4.72715	4.99877	4.05611	4.42925
AT1G04950	11.6023	13.1089	9.13138	8.82516	11.1143	11.8324	9.02716	8.30022
AT1G04960	4.75165	4.98105	6.49219	5.19597	5.43273	5.23288	6.77377	6.71069
AT1G04970	14.066	13.6146	16.8744	17.6197	12.3953	13.7986	20.1548	19.5206
AT1G04980	28.0129	27.9399	9.06486	10.1547	19.9044	19.4426	6.27456	7.28577
AT1G04985	11.4355	11.6817	12.2054	13.1895	13.2543	14.6254	13.4679	14.0403
AT1G04990	1.00423	1.12234	9.24965	8.9147	1.7512	1.76076	12.8951	13.6831
AT1G05000	1.38037	1.47754	6.87068	5.68855	0.52262	0.820666	7.20541	8.28266
AT1G05005	0	0	0	0	0	0	0	0
AT1G04307	0	0	0	0	0	0	0	0
AT1G05010	0.475437	0.363503	403.982	400.166	0.720875	0.635129	374.47	402.155
AT1G05020	0.106144	0.0852122	4.22797	3.52729	0.189382	0.139581	3.07784	3.46503
AT1G05030	3.37265	3.33355	10.3222	10.5711	2.23759	2.13051	23.5777	21.6082
AT1G04313	0	0	2.78224	5.94396	0	0	22.1283	18.975
AT1G05035	0	0	5.52506	6.16352	0	0	36.0749	39.3055
AT1G04323	0	0	7.08947	7.94829	0	0	46.3489	41.6079
AT1G05040	0.0342397	0.03665	0.034203	0	0	0	0.44805	0.816434
AT1G05055	12.1601	12.1577	5.86786	6.2383	12.2805	13.1245	6.36908	6.22685
AT1G05060	11.4715	10.9467	13.3747	14.6458	11.7827	13.4877	19.8096	19.2517
AT1G05065	2.36569	2.48054	2.60429	3.82696	2.86249	2.20092	3.96292	3.94699
AT1G05070	11.5621	9.7213	17.6909	18.4874	8.70606	9.63599	17.5773	18.2051
AT1G05080	0.681837	1.26317	0.0261964	0	1.15174	1.31811	0	0
AT1G05085	0	0	0	0	0	0	0	0
AT1G04327	0	0	0	0	0	0	0	0
AT1G04333	0	0	0	0	0	0	0	0
AT1G05087	3.44215	3.33687	4.70355	4.59367	2.24622	2.77092	4.32659	4.4615
AT1G05090	0.960294	1.00342	1.39322	2.11908	0.577393	1.17594	1.52317	1.53172
AT1G05100	0.0258138	0.027631	0.257862	0.503675	0.0283427	0.0905212	0.614167	0.439658
AT1G05120	10.4364	9.79917	9.2478	9.46158	14.1853	12.052	14.1033	13.1754
AT1G05136	0.736518	0	12.9979	15.8678	0	0	12.5584	9.19915
AT1G05140	22.2011	22.1487	50.6812	48.0417	20.0581	22.2627	47.9525	47.0939
AT1G05150	20.1782	21.0731	19.0822	19.7741	20.666	19.2271	17.426	17.416
AT1G05160	20.4197	19.9143	7.10688	7.72742	15.7831	14.4159	6.34278	6.79013
AT1G05170	4.06646	3.86559	4.63403	4.54725	4.11023	4.20417	5.08199	4.45062
AT1G04337	0	0	0	0	0	0	0	0
AT1G05180	30.1796	30.0491	11.1119	12.1446	31.0158	31.0608	14.7518	14.9321
AT1G05190	133.327	146.132	447.523	418.367	135.576	141.986	439.383	464.148
AT1G05200	0.311117	0.499526	13.9761	13.8706	0.271267	0.203224	12.4857	12.4472
AT1G04343	0	0	0	0	0	0	0	0
AT1G05205	13.2406	14.8933	6.2209	5.13139	11.4577	12.3291	6.27376	9.36451
AT1G04347	1.34759	1.53261	1.43028	0.9244	0.64733	1.08295	0.400777	0.669436
AT1G05210	0.854169	1.34739	3.18848	6.03061	1.13529	1.20863	4.43887	5.7682
AT1G05220	0	0.051678	0.289366	0.353257	0	0	0.459469	0.274097
AT1G04353	0	0	0	0	0	0	0	0
AT1G05230	1.95199	2.23287	2.30975	3.04449	1.79368	1.40034	3.08949	2.673
AT1G05240	0	0	0.0697725	0.0340712	0.030676	0	0	0.0158618
AT1G04357	0.0680085	0.0727959	0.679356	0.414678	0.074671	0	0.323614	0
AT1G04363	0	0	0	0	0	0	0	0
AT1G04367	0	0	0	0.0629125	0	0	0.184113	0.117155
AT1G05250	0	0	0	0.0282937	0	0	0	0.0526883
AT1G05260	0	0.0295479	14.6976	13.4991	0	0	5.64828	6.51957
AT1G05270	22.8392	22.4912	15.3752	16.2512	20.6283	22.5646	18.6408	17.6345
AT1G05280	0.120457	0.0483512	0.015041	0.018362	0.0330644	0.070401	0	0.0170968
AT1G04373	0	0	0	0	0	0	0	0
AT1G05290	0	0	0	0	0	0	0	0
AT1G05291	0	0	0	0	0	0	0	0
AT1G04377	0	0	0	0	0	0	0	0
AT1G04383	0	0	0	0	0	0	0	0
AT1G04387	0	0	0	0	0	0	0	0
AT1G05300	2.46351	1.88838	3.42935	3.76013	1.69271	1.24473	3.13859	3.4469
AT1G05310	0	0	4.44488	4.3177	0	0.0279634	3.98423	3.61273
AT1G05320	0.375382	0.412666	9.1414	9.97207	0.378738	0.48622	10.9467	10.0452
AT1G05330	2.46541	2.5851	0	0.061358	4.86143	4.94025	0.119709	0.22852
AT1G05340	3.41349	2.95113	6.64481	6.77777	6.39065	8.38929	7.02817	5.91321
AT1G05350	4.74097	4.39679	9.94176	10.1067	4.74846	4.69565	12.8727	12.5539
AT1G05360	7.11738	8.10635	7.12444	5.97169	6.9266	8.19917	6.57758	7.09635
AT1G05370	0.0201962	0.0864717	1.12978	0.738873	0.0665242	0.236073	0.912973	0.481572
AT1G05380	15.6207	15.9979	11.6548	11.6119	15.0954	13.2059	12.0443	12.08
AT1G05385	11.942	12.4067	35.125	33.9808	10.2839	10.264	24.4201	23.4858
AT1G05390	0	0	0	0	0	0	0	0
AT1G05400	3.82309	4.05501	1.21513	0.635757	3.05281	3.94067	1.36439	1.42068
AT1G05410	16.0873	17.7256	10.4052	10.7337	19.1767	19.6101	12.1572	12.2522
AT1G05420	0	0	2.06145	2.55721	0	0.0389067	1.18788	1.1716
AT1G05430	25.609	25.2062	26.5225	23.8353	21.1692	24.326	29.2391	31.3508
AT1G05440	0	0	1.23879	1.25157	0	0	0.0254354	0
AT1G05450	0	0	0.111907	0	0	0	0.133268	0.0848014
AT1G05460	11.2181	11.5038	5.33719	5.11764	11.0808	9.53548	6.11245	5.52043
AT1G05470	1.44558	1.42272	5.1268	4.54324	1.07589	0.759815	3.80868	3.63531
AT1G05490	0.0365537	0.10173	0.27751	0.267461	0.91507	0.769096	3.96579	4.13392
AT1G05500	15.4056	15.748	18.8362	17.0773	14.2592	14.9103	18.8397	19.8189
AT1G05510	52.5603	52.7818	0.458704	0.430758	52.3185	56.483	0	0.0401076
AT1G05520	21.3765	22.9191	12.4034	12.432	21.5212	18.0324	15.4844	13.3644
AT1G05530	0	0	0.373605	0.253387	0	0	0.123589	0.165149
AT1G05540	0	0	0.822197	0.975058	0	0	0.839264	0.907871
AT1G05550	0.0372619	0.0598274	0.093055	0.113601	0	0	0	0.0211547
AT1G05562	0	0	0	0	0	0	0	0
AT1G05560	0	0	0	0	0	0	0	0
AT1G05570	23.9601	23.8574	7.98982	8.61865	21.2295	17.4583	7.6989	6.9279
AT1G04393	0.085684	0.0917156	0.0855922	0	0.188156	0.200312	0	0
AT1G04397	0	0	0	0	0	0	0	0
AT1G05575	1.70644	1.82656	5.16253	4.28088	1.0171	0.854852	3.71199	3.76447
AT1G05577	0.0227739	0.0731311	0.181996	0.0277725	0	0	0	0
AT1G05580	0	0	0	0	0	0	0	0
AT1G05590	4.14558	4.6167	9.4814	11.1323	3.49424	3.94841	9.41491	9.87391
AT1G05600	7.28272	8.35649	5.21774	5.57073	7.62617	8.40335	5.74603	5.6758
AT1G05610	0	0.0227879	0.680526	0.467317	0	0.024885	0.30391	0.483462
AT1G05615	0	0	0	0	0	0	0	0
AT1G05620	5.98673	6.30241	9.51324	9.83072	6.44306	5.51978	8.9082	8.54759
AT1G05630	0.848647	0.772129	6.40042	6.65452	0.624296	0.60511	5.75448	5.39619
AT1G05640	3.90877	3.81942	1.46422	1.55279	2.94241	3.18443	1.25054	1.52985
AT1G05650	0	0	0	0.0562857	0	0	0	0
AT1G04403	0	0	0	0	0	0	0	0
AT1G05660	0	0	0.225419	0.137595	0	0	0.0805343	0
AT1G05670	7.90738	7.02264	3.15552	3.2349	6.52542	6.10673	3.0111	3.33389
AT1G05675	0	0	2.87195	2.17716	0	0.0271018	0.13791	0.157959
AT1G05680	17.318	19.9517	0.354659	0.264591	28.6735	31.3559	0.117322	0.223963
AT1G05690	0.319863	0.418464	1.47335	1.17021	0.682887	0.477746	1.35293	1.251
AT1G05700	0	0	0.241732	0.168632	0	0	0.1645	0.20935
AT1G04407	0	0	0	0	0	0	0	0
AT1G05710	2.0645	2.79226	1.96636	1.93214	22.2457	21.9058	8.87185	10.1398
AT1G05720	8.48924	7.01362	5.31038	3.76913	4.66045	7.32188	4.5592	6.36374
AT1G04413	0	0.102925	0.192107	0.938095	0.211153	0.337192	0	0.218364
AT1G05730	6.15191	6.83824	0.307266	0.201982	7.55994	9.81843	0.534803	0.725391
AT1G04417	1.15388	1.44095	0.28816	0.351786	1.05576	0.449589	0	0.109182
AT1G05740	0.333491	0.356966	0	0	0.439393	0.389817	0	0
AT1G05750	7.09281	6.87998	2.32601	2.14604	7.9526	8.39112	3.70185	2.81449
AT1G05760	0	0	0	0	0	0	0	0
AT1G05770	0	0	0.6167	1.29063	0	0.0515452	1.10163	0.75106
AT1G05780	7.41206	7.29054	5.52307	6.40054	7.21439	7.49315	6.48202	7.55174
AT1G04423	2.94126	4.35919	4.06815	3.31092	1.73891	3.17357	4.57554	6.16556
AT1G05783	0.125878	0.269477	0.628713	0.460519	0.483732	0.294276	0.224617	0.714645
AT1G04427	0.569347	0.853197	0.45499	0.833176	0	0.532408	0.27092	0.129294
AT1G05785	1.95344	1.7142	1.26574	1.18037	1.6231	1.81024	1.38173	1.57861
AT1G05790	9.19168	8.58958	10.7274	10.6175	6.60813	7.32625	9.74902	10.2432
AT1G05800	0	0	0	0	0	0	0	0
AT1G05805	3.52913	3.24086	31.6511	34.0536	2.8585	2.18658	28.8144	29.6926
AT1G05810	10.9261	12.2053	33.5592	35.3238	11.4733	10.5832	28.3845	30.5709
AT1G05820	0.673766	0.449046	1.53657	1.47277	0.54436	0.297194	1.63328	1.77546
AT1G05830	8.87765	9.5983	13.5621	12.9379	9.07789	8.13441	12.9207	12.2126
AT1G05835	0	0	0.288641	0.0704746	0	0	0	0.0656185
AT1G04433	0	0	0	0	0	0	0	0
AT1G05840	14.1112	13.4045	17.2286	17.1589	11.4246	10.7108	14.9943	15.1442
AT1G04437	0	0	0.807297	0.164258	0	0	0.320466	0.764698
AT1G05850	23.6409	22.7959	283.459	300.774	20.3904	23.5556	310.503	310.4
AT1G05860	5.68504	7.56591	3.82529	3.68243	6.81616	7.0199	3.75275	3.75432
AT1G05870	8.65408	7.57154	20.5627	20.7076	5.90429	6.17309	16.9672	18.6679
AT1G05880	0	0	0.0567804	0	0.0208032	0	0.0450792	0
AT1G05890	24.6037	24.1144	23.9036	24.6738	24.0662	22.1341	21.7394	22.252
AT1G05894	0.500425	0.558941	0.173874	0.106133	0.645005	0.941	0.232947	0.0494098
AT1G05900	4.93266	4.66977	9.04447	8.90269	3.97165	4.66388	9.46694	8.46349
AT1G05910	20.1426	19.3381	5.88656	6.80808	20.3281	16.8478	6.96922	7.47371
AT1G05920	0	0	0	0	0	0	0	0
AT1G05930	0	0	0	0	0	0.0845622	0.0430302	0
AT1G05940	16.4814	14.0723	14.375	15.8991	17.3007	16.0702	18.826	17.3174
AT1G05950	0.731028	0.997289	4.75375	4.71961	3.05319	3.09965	8.49175	8.88645
AT1G05960	18.769	18.536	24.4354	23.4392	18.7996	17.8824	20.9586	19.7734
AT1G05970	6.63833	5.77535	7.26709	7.20822	8.45351	7.75954	8.65426	10.6352
AT1G05980	0	0.514626	0	0	0	0	0	0
AT1G05990	0	0	0.610478	0.159701	0	0	0.155788	0.099131
AT1G06002	0	0	0	0	0	0	0	0
AT1G06000	0	0	0	0	0	0	0	0
AT1G06010	16.7548	18.3019	6.5956	6.4229	12.1104	15.168	7.26436	7.93043
AT1G06020	0.0990453	0.291548	0.346287	0.181177	0.407806	0.231548	0.23565	0.168693
AT1G06030	0.0284674	0.0304713	0	0	0	0.066551	0	0.0646471
AT1G06040	10.866	12.5101	76.8011	73.6102	12.4201	15.2525	61.2254	63.5016
AT1G06045	0	0	0	0	0	0	0	0
AT1G06050	2.49684	2.33528	3.1964	3.04487	2.5019	2.12516	3.74887	4.59665
AT1G06060	13.4273	13.2203	19.5251	18.1362	11.4147	11.2912	17.894	21.8721
AT1G06070	26.5455	27.3782	7.26803	7.75579	54.4781	49.2707	14.1035	11.2049
AT1G04443	0	0	0	0	0	0	0	0
AT1G06080	6.47414	6.44402	1.78982	2.41807	2.83286	3.3789	0.881005	0.922281
AT1G06090	0	0	1.12125	1.46007	0	0	0.890183	0.713718
AT1G06100	0.252938	0.193388	1.29943	1.45415	0.436412	0.126711	0.214926	0.451315
AT1G06110	40.9195	42.0494	26.1557	27.4642	38.9427	41.4586	26.5278	27.7189
AT1G06120	0	0	0.269449	0.475139	0	0	0.142614	0.102092
AT1G06130	19.0819	21.8639	11.7539	12.0382	21.6771	21.3519	19.0565	18.7145
AT1G06135	0	0	0	0	0	0	0	0
AT1G06137	0	0	0	0	0	0	0	0
AT1G06140	2.67476	2.13064	0.652438	0.81546	3.10753	3.36283	0.998972	1.0771
AT1G06143	6.18612	5.65015	2.18317	2.21348	5.18562	5.04434	2.11518	2.18714
AT1G06150	11.9175	12.1111	14.9504	12.6812	10.9848	9.6889	15.5838	17.0332
AT1G06148	0.0472255	0.0842499	0.172975	0.0383941	0.051852	0.0184006	0.337079	0.196617
AT1G06160	0.255001	0.545902	2.48359	1.9047	0.279982	0.484364	1.55467	1.33914
AT1G06170	0.0405819	0.152035	0.0608076	0.173212	0.0445575	0	0.265521	0.161277
AT1G04447	0	0	0	0	0	0	0	0
AT1G06180	0.932968	1.10195	3.63146	3.09937	0.847751	1.35378	4.09502	3.21457
AT1G06190	77.0231	78.2379	35.2483	36.1744	82.1884	83.151	42.375	42.0873
AT1G06200	45.0542	45.6577	20.7289	25.8377	45.5338	48.1477	22.7583	26.3569
AT1G06210	37.2852	38.4605	16.2703	16.0816	38.4169	41.6099	18.1854	19.987
AT1G06220	63.3334	63.1143	20.7437	20.6438	65.3346	59.7396	25.6753	24.7007
AT1G06225	0	0	0	0	0	0	0	0
AT1G06230	37.5407	36.6249	19.2688	18.2495	38.8129	34.9625	17.9156	17.3381
AT1G06240	6.57352	5.3223	9.32356	8.27328	4.88106	6.05837	9.37387	9.4735
AT1G06250	3.48267	3.85292	1.96128	2.08078	2.77165	2.51357	2.00199	1.91087
AT1G06265	3.46748	3.83686	2.77686	2.71199	3.80718	2.7876	2.26263	2.52512
AT1G06260	0	0	0	0	0	0	0	0
AT1G06270	20.6799	21.0586	2.03156	1.51418	21.9301	20.0688	2.06281	1.70153
AT1G06280	0	0	0	0	0	0	0	0
AT1G06290	128.145	126.59	24.6544	26.4279	115.758	107.928	26.7121	27.041
AT1G06310	0.191658	0.173588	0.117817	0.0359576	0.485616	0.396358	0	0
AT1G06320	0.0518985	0.0555519	0.0518429	0	0.569828	0.485313	0	0
AT1G06330	0.0713004	0	0	0	0	0	0	0
AT1G06340	0	0	0.0843396	0.360366	0	0	0.301316	0.814869
AT1G06350	1.14642	2.12502	5.64217	4.91022	0.42981	0.78442	3.8918	4.00039
AT1G06360	4.32033	6.31913	22.061	24.1505	2.06242	2.69753	10.8855	13.4065
AT1G06380	35.8837	38.9185	6.4358	6.08581	36.2391	39.5679	8.51239	8.69457
AT1G06390	25.8116	27.5454	31.9193	31.6666	24.6697	27.1722	32.2317	32.1329
AT1G06400	39.1697	38.2993	26.826	27.291	36.9849	42.9126	30.0077	29.8463
AT1G04453	0	0	0	0	0.0828051	0	0	0
AT1G06410	31.0081	31.1492	59.4249	61.5224	31.5388	28.7546	60.4061	57.4965
AT1G06420	0.301012	0.1611	1.23283	1.61515	0.03305	0.0703704	1.2533	1.36715
AT1G06430	8.43922	9.54437	31.7294	31.7917	9.51499	8.74838	33.3415	33.247
AT1G06440	9.81007	9.25842	1.12306	1.61427	11.229	11.2974	2.13557	2.10013
AT1G06450	3.0352	3.81271	0.225517	0.458851	4.02109	4.42747	0.62665	0.341787
AT1G04463	0	0	0	0	0	0	0	0
AT1G06460	5.18852	5.10497	137.95	131.276	6.87646	7.99458	137.193	126.01
AT1G04467	0.0733397	0	2.34436	2.59367	0	0	2.18114	1.83203
AT1G06470	6.86304	6.13747	7.39462	6.97706	5.33125	6.71695	6.44788	6.51055
AT1G06475	0	0	0	0	0	0	0	0
AT1G06480	0	0	0	0	0	0	0	0
AT1G06490	1.06772	0.984462	0.66529	0.683267	1.7991	1.34691	1.01236	0.702205
AT1G06500	13.2002	12.0454	8.71288	9.40205	10.9448	10.7416	9.4496	10.3459
AT1G04473	1.45142	1.32055	1.37737	1.32749	1.51393	0.848281	1.55396	1.48322
AT1G06515	5.44698	5.28552	4.16985	4.34559	5.03041	6.12895	5.38972	3.41033
AT1G04477	0.631027	1.35089	2.25125	2.19866	1.48467	0.948351	1.39411	1.53537
AT1G06510	11.9443	11.2757	21.0734	21.5792	10.7769	11.4408	22.9581	22.8549
AT1G06520	8.02177	9.24325	1.06145	0.748286	9.07054	7.92466	1.26406	1.0196
AT1G06530	0	0	0	0	0	0	0	0
AT1G06540	0.0179081	0.0383374	0.125222	0	0.0393249	0.0627982	0.0213036	0.0203339
AT1G06550	3.88997	3.71935	12.4433	12.8988	2.83137	2.75884	12.5567	11.7867
AT1G06560	16.7702	16.0314	6.38019	7.53901	14.4005	14.3128	6.90733	8.02785
AT1G04483	0.609979	0.16323	0	0	0.334868	0.534753	0	0.519455
AT1G06570	9.75672	11.0396	33.3109	28.7948	12.2289	13.3835	17.0125	15.7829
AT1G06580	1.74753	2.00067	1.76084	1.4825	2.13563	1.68744	1.44618	1.46662
AT1G06590	3.4367	4.03836	1.77607	1.4543	4.46377	4.37198	2.0764	2.3635
AT1G06610	0	0	0	0	0	0	0	0
AT1G06620	0.0219368	0.0704432	5.28111	4.14652	0	0.0256419	4.8278	5.57948
AT1G06630	11.6112	12.3268	11.0833	11.4106	10.6463	10.2546	11.4703	11.8734
AT1G06640	3.12384	3.23175	36.5949	35.215	3.21653	2.72549	30.4226	30.2598
AT1G06645	4.04127	4.32575	20.0463	19.0373	4.05684	4.18397	20.3839	18.5646
AT1G04487	0	0	0	0	0	0	0	0
AT1G06650	5.51617	5.9295	25.2865	22.233	6.28754	7.0216	24.441	26.991
AT1G06660	0.148329	0.0396927	0.851979	0.927041	0.101788	0.130036	0.154397	0.105264
AT1G06670	39.1145	37.0602	9.49104	10.4685	39.7656	31.0734	12.2196	13.7531
AT1G06680	32.7514	30.791	2747.99	2770.03	33.4354	36.2823	2531.36	2566.31
AT1G06690	3.18806	2.81299	20.5281	21.4355	4.09166	4.25529	22.6784	20.6189
AT1G06700	31.0091	29.3817	53.2438	48.7741	34.8981	35.6363	53.1499	53.7486
AT1G06710	6.25351	5.95266	1.79662	1.89047	7.04792	5.82315	2.16642	2.37542
AT1G04493	0	0	0	0	0	0	0	0
AT1G04497	0	0	0	0	0	0	0	0
AT1G06720	54.0859	52.3279	6.43473	6.66213	53.5357	47.4455	8.99924	8.04854
AT1G06730	12.2379	13.1365	7.84396	6.95468	13.2275	12.38	8.2071	7.00688
AT1G06740	8.39054	8.8287	1.76454	1.54612	8.57124	8.62545	2.44029	2.11894
AT1G06750	0	0.064189	0.0748793	0	0.27983	0.140192	0.0535035	0.0170227
AT1G06760	37.8719	39.7386	90.7891	85.0113	39.8112	43.9193	72.0559	75.7283
AT1G04503	0	0	0	0	0	0	0	0
AT1G06770	8.86499	8.76366	3.30181	3.40682	9.55123	8.50321	4.0966	4.64819
AT1G06780	5.35679	5.23983	5.04368	4.72459	6.34227	5.96727	5.35754	5.95537
AT1G06790	8.87303	10.139	1.40435	1.20853	9.00844	10.7488	2.1385	1.51779
AT1G04507	0	0	0	0	0	0	0	0
AT1G06800	0.455892	0.504811	2.62249	3.04817	0.483293	0.257258	3.49711	2.82028
AT1G04513	0	0	0	0	0	0	0	0
AT1G06810	0.0558328	0.239052	0.055773	0.136175	0	0	0	0
AT1G06820	13.3197	14.1519	21.0033	20.942	13.0972	13.339	22.3619	23.245
AT1G06830	0	0.202108	23.6396	23.2562	0	0	19.8412	27.228
AT1G06840	7.76431	8.48094	8.75062	10.1015	6.01282	6.9213	9.76573	9.98272
AT1G06850	2.07879	1.49954	8.78024	8.98293	1.76145	1.21495	8.73594	8.59486
AT1G04517	0	0	0	0	0	0	0.490236	0
AT1G06860	0	0	0	0	0	0	0	0
AT1G04523	0	0	0	0	0	0	0	0
AT1G06870	9.12399	10.5627	9.85743	10.5774	9.50188	9.61225	11.2266	11.8494
AT1G04527	0	0	0	0	0	0	0	0
AT1G06880	0	0	0	0	0	0	0	0
AT1G06890	24.5298	26.5106	24.8422	25.7586	22.7263	22.8075	26.176	25.1771
AT1G06900	41.2104	40.349	16.1434	15.634	38.3371	35.6188	17.1055	18.4708
AT1G06910	6.61235	7.68717	2.95269	3.71144	7.26013	7.31968	3.51631	3.75403
AT1G06920	0.0282122	0.0301981	0	0	0.030976	0.131909	0	0.0320338
AT1G06923	0	0	0	0.0516699	0	0.0990526	0.0504038	0.0481095
AT1G04533	0.927223	0.463164	0	0	0.407223	0.93932	0.147071	0
AT1G06925	0	0.0857711	0	0	0	0.0936643	0	0
AT1G06930	0	0	0.0332173	0.24331	0	0.0777387	0.079116	0.0755148
AT1G06950	133.496	132.631	66.3749	65.0573	129.365	117.861	74.9998	72.2942
AT1G06960	9.88387	11.4572	6.91585	7.10977	8.55169	11.7396	6.90846	8.06796
AT1G06970	0.0479949	0.0128434	0.0359576	0.0292647	0.0263484	0.0280506	0.0856427	0.0817445
AT1G06980	0.266536	0.106987	15.742	16.7801	0.182904	0.116833	11.8506	12.8622
AT1G06990	0.0542151	0	0.054157	0	0	0.031686	0	0
AT1G07000	0.684418	0.862836	4.7706	3.41275	0.818264	1.01335	4.03476	4.9909
AT1G07010	3.62216	2.8638	13.3013	14.1802	3.66065	3.22357	11.3355	13.5302
AT1G04537	0	0	0	0	0	0	0	0
AT1G07020	13.6098	13.7535	10.4287	7.52538	10.8129	9.73286	8.24603	11.7101
AT1G04547	5.2327	3.4468	0.402084	1.47259	5.30338	1.882	0.478836	0
AT1G07025	0	0.147917	0	0	0	0	0	0
AT1G07030	49.6407	46.8562	13.1554	11.9885	46.9175	48.729	12.8532	12.821
AT1G07040	6.06859	5.86918	25.6323	24.6528	6.36315	5.17762	22.6791	21.4696
AT1G07050	0	0	53.1688	51.5511	0.0714427	0.0507055	47.9142	52.0132
AT1G07051	0	0	0.601378	1.8354	0	0	0	0
AT1G07060	0.0261255	0.139823	0.234878	0.159299	0.0573698	0.183229	0.155396	0.355974
AT1G04557	0	0	0	0	0	0	0	0
AT1G07070	41.904	39.8158	7.33039	6.66541	42.2306	45.018	9.4521	9.82636
AT1G07080	166.685	170.147	41.9871	42.663	159.458	154.97	50.2374	47.8222
AT1G07090	6.05069	6.37436	9.95704	10.9905	8.60152	7.40767	20.9877	21.9489
AT1G07100	0	0	0	0	0	0	0	0
AT1G07110	26.9955	26.0395	58.1239	61.664	24.9795	24.1849	45.1369	43.1388
AT1G07119	0.0972369	0.104082	0.0194265	0.118579	0.0213525	0.159124	0.092539	0.0220817
AT1G07120	0.0255849	0.136929	0.0255575	0	0.112365	0.358874	0.030436	0.0871518
AT1G04563	1.80728	2.23211	0.55549	0.508606	1.52641	2.11253	0.330762	0.47356
AT1G07128	0.236895	0.0950892	0.0887406	0.0361114	0.0975385	0.10384	0.0352266	0
AT1G07130	0	0	0	0	0	0	0	0
AT1G07135	1.10559	1.02018	23.8399	25.0124	0.879029	1.24776	17.5967	16.7524
AT1G07140	181.165	178.226	86.699	88.3826	186.352	192.146	96.8379	108.401
AT1G07150	3.2447	2.52048	2.38925	2.3063	1.75075	1.77716	1.85276	1.60001
AT1G07160	0.202435	0.337065	0.224686	0.082289	0.19757	0.210334	0.21406	0.332015
AT1G07170	14.6767	14.8967	9.5933	8.66782	15.1315	16.2042	9.16542	9.64154
AT1G07175	0	0	0.0438267	0.0535035	0	0	0.104385	0.199267
AT1G07180	6.71898	6.37197	2.39137	2.66637	8.8141	8.46943	1.72769	1.88463
AT1G07190	0	0	0	0	0	0	0	0
AT1G07200	1.50728	1.6225	8.14079	8.84786	1.40249	1.72204	10.0696	8.84735
AT1G07210	82.2856	84.9082	19.5298	19.7047	79.5191	81.1276	22.6079	25.7575
AT1G07220	15.4187	15.3402	3.13385	3.71712	15.2852	16.1685	4.62266	4.95872
AT1G04567	0.611905	0.187137	0.349285	0.213203	0.67185	0.204359	0.10399	0.79405
AT1G07230	14.341	13.9163	16.7319	20.2706	15.4307	14.1527	20.0016	19.2724
AT1G07240	10.7128	9.24378	27.627	30.1499	10.242	11.2658	34.8512	31.1341
AT1G07250	10.9088	11.7368	22.5232	22.7957	11.0119	11.9639	19.0986	19.0366
AT1G07260	7.1823	7.35181	1.60742	1.74696	6.14067	5.87218	1.05051	1.31464
AT1G07270	0.405178	0.4337	0.721501	0.83784	0.193422	0.205919	0.18861	0.120017
AT1G07280	4.83439	4.61742	40.8625	41.4628	4.05974	2.57085	34.0006	33.7197
AT1G04573	0	0	0	0	0	0	0	0
AT1G07290	1.42034	1.3644	1.18235	1.22135	2.23926	2.32008	2.20955	1.94356
AT1G07300	2.12439	1.77127	2.39017	2.75429	1.37495	2.09111	1.94194	1.95512
AT1G07310	14.4827	13.2189	25.1961	24.2105	14.6483	12.9919	25.4647	22.9884
AT1G07320	149.45	152.48	285.771	287.046	136.808	146.086	288.18	292.591
AT1G07330	0.0710321	0.164737	0.047304	0.0721858	0.129985	0.166059	0.0281668	0.0537694
AT1G07340	0.0205316	0	0	0	0.022543	0	0	0
AT1G07350	30.2347	30.8682	19.6001	18.0523	35.4392	36.3412	26.4149	27.3929
AT1G07360	51.0396	50.4973	19.2191	17.7305	58.5888	52.0525	22.3444	20.3766
AT1G07370	16.3891	17.0182	12.7913	14.4201	13.4204	15.7197	6.81472	7.75674
AT1G07380	18.6002	18.9875	4.26473	3.62315	20.6417	21.3332	4.58874	4.39405
AT1G07390	3.20553	3.47718	0.74687	0.880337	3.67054	3.17436	1.18591	1.01484
AT1G07400	0.887598	1.12282	0.967251	1.03322	1.55042	1.83923	0.671933	0.503916
AT1G07410	0.42215	0.580972	1.65667	1.65474	0.629044	0.70493	1.82942	2.63634
AT1G07420	9.35676	8.92679	17.4374	19.258	6.3955	6.72222	15.4424	15.4534
AT1G07430	16.2185	16.2326	0.217708	0.0442962	17.2689	18.3846	0.388897	0.10311
AT1G07440	7.30506	7.46511	43.8088	43.4559	8.38401	6.724	61.4064	58.6981
AT1G07450	0	0.228019	1.38317	1.47209	0.116946	0.083001	2.44967	2.66068
AT1G07460	0	0	0	0.0369329	0	0	0	0
AT1G07470	11.2247	11.9052	9.22795	9.39205	10.1653	9.19396	10.0391	9.23329
AT1G04577	0.290893	0.934112	0.290582	0.177371	0.798477	0.850063	0.173025	0.330298
AT1G07473	0.0749271	0.160403	0	0	0.205668	0.306538	0.044567	0
AT1G04583	0	0	0	0	0	0	0	0
AT1G07476	0	0	0	0	0	0	0	0
AT1G07480	7.56736	8.03214	8.05053	7.79668	6.37523	7.30633	8.11519	6.64698
AT1G04587	0.951652	0.12733	1.06946	0.870397	0.65305	0.139048	0.990581	2.02605
AT1G07485	0	0	0	0.191303	0	0	0.186616	0
AT1G07490	0	0	0	0	0	0	0	0
AT1G07510	11.9082	11.069	4.36682	4.74007	20.8971	19.8489	7.10759	7.16454
AT1G07500	0	0	0	0	0	0	0	0
AT1G07520	0	0	0	0	0	0	0	0
AT1G07530	18.6678	19.5886	13.4108	13.2947	18.9769	18.1124	15.0235	13.4217
AT1G07540	0.0433789	0.0464325	0	0.0176334	0.111133	0.118313	0.0172013	0
AT1G04593	0	0	0	0.0923726	0	0	0	0
AT1G07550	0	0	0.049066	0.0449247	0	0.0143537	0	0
AT1G07560	0	0	0.245793	0.236893	0	0	0.323523	0.161751
AT1G07570	8.032	8.0411	10.3832	10.5632	13.4012	12.7022	13.864	13.8767
AT1G04597	0	0	0	0	0	0	0	0
AT1G07580	1.42259	0.507577	0	0	0.520651	1.10858	0	0
AT1G07590	8.37005	8.74373	60.3089	80.2369	9.86901	8.4389	60.0675	71.0013
AT1G07600	0	0	0	0	0	0	0	0
AT1G04603	0	0	0	0	0	0	0	0
AT1G07610	7.61919	7.83445	64.9634	64.7481	8.43148	8.2048	68.7283	63.7607
AT1G07615	25.0064	21.5019	4.93399	4.53646	24.8013	22.8284	7.64593	6.07768
AT1G07620	2.0436	1.70321	0.327248	0.266336	1.336	0.966444	0.334041	0.141705
AT1G04607	0	0	0	0	0	0	0	0
AT1G07630	7.64856	7.94701	8.27267	8.73232	7.13817	5.99623	9.55373	9.14881
AT1G07640	1.83161	1.76339	13.8603	13.3893	1.90993	1.77018	13.9863	14.07
AT1G07650	3.62967	3.49846	24.0712	24.2015	4.31736	3.75167	24.2381	21.2459
AT1G07645	77.3747	78.6008	0.153458	0.249789	67.8625	74.8805	0.304585	0.0581442
AT1G07660	47.1779	47.8816	34.4356	34.8472	46.9567	50.8309	33.7082	38.8155
AT1G07670	37.6428	38.9221	11.0106	10.9412	38.0665	32.9481	12.6224	11.5598
AT1G07680	0	0	0	0	0	0	0	0.0559907
AT1G07690	0.201492	0.345081	1.04664	0.933727	0.0442462	0	1.39024	0.869387
AT1G07700	5.15289	6.59129	19.009	19.3993	5.54032	6.72301	19.6361	22.1169
AT1G07705	12.3286	11.6232	7.32847	6.67517	13.1468	13.226	7.86819	7.48127
AT1G07702	0	0	0	0	0	0	0	0
AT1G07710	0.511751	0.352141	0.40166	0.0445768	0.702357	0.598186	0.304392	0.269784
AT1G07720	0.313494	0.105967	30.4093	31.2482	0.199277	0.0578594	28.716	27.3714
AT1G04623	0	0	0.289366	0	0	0	0	0.328916
AT1G07725	0	0	0	0	0	0	0	0
AT1G07728	0	0	0	0.01748	0.0314762	0	0	0
AT1G07740	4.77961	5.43669	1.14484	1.28644	6.29169	6.01312	1.58027	1.64142
AT1G07730	0	0	0	0	0	0	0	0
AT1G07745	5.76593	5.88321	5.0346	5.28627	5.35157	5.43062	5.05804	4.92201
AT1G07747	0	0	0	0	0	0	0	0
AT1G07750	13.2051	11.7907	15.6214	17.1285	11.3901	12.126	19.419	21.348
AT1G07760	0	0	0	0	0	0	0	0
AT1G07770	220.828	222.52	157.709	171.258	210.294	238.054	187.614	204.85
AT1G07780	25.783	25.5258	4.69842	5.21121	23.9003	25.3271	8.63174	8.51564
AT1G07790	110.301	104.513	41.9978	42.0658	99.5859	106.541	23.4624	24.5602
AT1G07795	0	0	0.335314	0	0.0460697	0	0.09983	0.095286
AT1G07810	34.2378	33.7206	14.0189	13.5136	46.9327	42.3324	17.1902	15.7952
AT1G07820	72.9137	74.3714	83.7256	80.5006	62.452	62.4735	42.4431	44.0076
AT1G07830	61.395	64.1189	10.2526	11.0751	58.2919	63.1848	15.5396	13.6669
AT1G07840	50.3372	49.6446	9.01406	8.85651	48.536	47.6559	10.8382	11.8756
AT1G07850	0.0159375	0	0.0477614	0	0	0.0186294	0	0
AT1G07870	2.55924	3.24611	2.36439	2.30916	3.10232	3.02608	2.9565	2.68755
AT1G07860	0	0	0	0	0	0	0	0
AT1G07880	0.042215	0	1.68679	2.36812	0	0	0.527303	0.719002
AT1G07885	0	0	0.345217	0.42144	0	0	0	0.392401
AT1G07890	15.3163	16.1253	203.341	212.439	13.3345	15.5749	254.303	272.898
AT1G07900	0	0	0.186411	0.398248	0	0	0.388489	0.211889
AT1G07902	4.55288	3.94511	2.59886	2.55577	4.20543	3.37896	2.49314	3.11818
AT1G07901	7.01376	5.3279	2.93811	4.69047	8.69453	11.372	4.57554	4.36727
AT1G07910	6.35009	6.24259	3.88109	4.01458	5.64196	5.23489	4.08519	4.48744
AT1G07920	463.035	464.919	105.04	108.535	492.932	508.51	143.797	147.385
AT1G07930	756.35	744.955	123.364	124.013	799.743	813.575	152.435	155.084
AT1G07940	257.314	253.157	64.1042	66.0357	272.655	276.503	95.4176	94.9673
AT1G07950	17.9793	18.7156	9.10351	7.83979	18.5384	17.878	10.9673	12.3531
AT1G07960	30.6859	29.9821	11.0218	11.03	29.4545	31.994	13.8581	12.2863
AT1G07970	18.6644	18.3053	6.07717	5.73358	20.6772	18.3291	5.59309	5.91048
AT1G07980	13.2286	14.3406	7.28238	8.36043	15.9557	17.1841	8.09813	9.20965
AT1G07985	153.311	149.982	1.54175	1.07552	164.175	176.113	0.306007	0.834511
AT1G07990	15.2028	15.3782	11.4916	12.2323	15.0057	14.9126	11.8953	11.0454
AT1G08000	11.3789	10.5751	4.32802	3.41883	11.3414	11.6535	4.52996	4.05141
AT1G08005	0	0	0	0	0	0	0	0
AT1G08010	14.496	13.7444	10.007	9.31768	13.7955	15.5302	10.3013	8.74793
AT1G08030	7.03876	7.93518	5.97108	6.45205	6.32316	6.42154	7.09229	7.15933
AT1G08035	0	0.0872865	0.244376	0.0497223	0.0895348	0.0476596	0	0.138889
AT1G08040	15.1808	16.6695	8.35596	9.19344	12.9942	13.7854	7.98536	8.4427
AT1G08050	1.43192	1.30951	1.06932	1.23761	1.52641	1.77127	1.86881	1.76796
AT1G08060	6.6612	6.68308	5.09484	4.52	7.14181	5.19899	4.50861	4.01294
AT1G08065	0	0	0	0	0	0	0	0
AT1G08070	2.07334	1.99436	1.34343	0.990865	3.44544	3.0949	1.43321	1.06575
AT1G08080	0	0	0	0	0	0	0	0.0850767
AT1G08090	0	0	0.065522	0.179976	0	0.0383354	0.0195073	0.0558581
AT1G08100	0	0	0	0	0	0	0	0
AT1G08110	30.2332	26.737	34.1836	35.4845	24.0337	23.5803	28.427	33.0094
AT1G08115	1.67837	2.69477	0	1.02338	2.53383	2.4523	0	0.238215
AT1G08120	0	0	0	0	0	0	0	0
AT1G04643	0	0	0	0	0	0	0	0
AT1G08125	19.9447	19.624	10.4128	8.48453	18.5481	18.4908	9.99004	11.143
AT1G08130	27.6151	26.3973	10.2834	9.30431	33.2186	32.3381	19.1844	17.0837
AT1G08135	0	0	0	0	0	0.0581156	0	0
AT1G08140	0	0	0	0	0	0	0	0.0136335
AT1G08150	0	0	0	0	0	0	0.0448582	0
AT1G08160	0.0678751	0	6.33953	6.04243	0.186311	0.0793392	8.96268	9.01713
AT1G08165	0.178435	0.190995	3.47575	5.43998	0.146936	0.260715	3.44934	4.40667
AT1G08170	4.02258	3.5157	0	0	3.12002	3.32159	0.175607	0
AT1G08180	18.7897	19.8029	9.0599	8.19609	18.9244	18.1197	7.8663	10.2161
AT1G08190	40.4835	41.5876	28.7879	29.2747	35.1796	32.6749	30.5684	28.1721
AT1G08200	21.9962	21.1961	87.1037	87.7215	18.8596	20.2753	79.549	83.1249
AT1G08210	11.0817	9.58065	6.05322	5.37848	9.50188	10.1157	5.88599	6.45973
AT1G08220	16.8183	16.4542	2.65636	2.30415	17.0317	16.3597	2.77492	3.07239
AT1G08230	4.01563	4.23742	8.2272	7.81026	4.98357	4.60079	9.25634	8.52501
AT1G08240	0	0	0	0	0	0	0	0
AT1G08250	0	0	0	0	0.0414477	0	0	0
AT1G08260	1.5254	1.60753	1.62194	1.72597	11.0936	8.46483	28.889	28.0473
AT1G08270	1.33999	1.84412	0.860497	0.933772	9.91348	9.65891	17.8383	18.6203
AT1G08280	7.20416	7.1807	6.07406	6.83085	6.02315	6.29639	5.73963	5.92865
AT1G08290	0.0548016	0	0.364952	0.356427	0.0200567	0	0.565001	0.456317
AT1G08300	7.26915	7.87115	4.14333	4.42375	7.85777	6.8534	3.91393	3.84753
AT1G08310	0.396816	0.47472	8.06771	7.0879	0.43569	0.327415	8.52476	8.03072
AT1G08315	0	0	0	0	0	0	0	0
AT1G04647	0	0	0	0	0	0	0	0
AT1G08320	13.9386	13.6614	0.738562	0.768607	14.0532	14.3519	0.533493	0.977131
AT1G04653	0	0	0	0	0	0	0	0
AT1G08340	0.835936	0.803009	2.91194	2.53547	1.88273	1.6536	2.42235	2.53113
AT1G08350	3.40673	3.2849	4.07807	4.65233	4.18871	3.4062	4.82302	4.60349
AT1G08360	435.667	440.698	96.8219	96.5224	436.504	467.256	104.916	120.36
AT1G08370	26.9798	27.0889	15.458	12.7282	28.8485	26.2138	15.0769	14.4822
AT1G08380	1.81746	1.76443	3779.31	3979.69	2.45958	1.8774	3532.67	3449.14
AT1G08390	1.90762	1.84269	4.04354	5.10656	1.17496	1.74034	4.09585	2.90565
AT1G08400	3.63925	3.46999	2.76684	2.22659	4.86856	4.9508	2.94036	2.83473
AT1G08410	54.8792	55.7022	6.52841	5.90292	63.29	59.4719	8.42852	9.06782
AT1G08420	20.6032	20.7833	15.7132	16.4115	21.3371	18.9969	17.8716	16.5326
AT1G08430	0.158871	0.132265	3.20929	2.84155	0.193817	0.123803	1.70095	1.38301
AT1G08440	0	0	0	0	0	0	0	0
AT1G08450	9.3814	8.07857	12.7619	13.0602	8.40239	8.57559	13.4173	12.8545
AT1G08460	10.2507	10.5665	11.4779	11.5582	10.2143	10.4311	11.6566	11.6724
AT1G08465	3.58394	2.74016	7.30227	6.07025	2.59213	3.02558	8.59465	7.94506
AT1G08470	6.69851	7.61818	12.4362	11.2858	8.37085	7.90715	13.3684	13.0601
AT1G08480	73.6943	75.0531	42.3019	38.415	72.7633	79.847	45.2979	52.3636
AT1G08490	26.7783	28.1555	25.0624	25.759	29.0057	28.4838	25.5794	23.4669
AT1G08500	21.4535	18.6994	9.49181	11.2922	17.7329	20.6405	5.92401	6.75467
AT1G08510	29.7197	29.1167	55.7341	55.1931	28.9339	27.9684	50.0553	49.2151
AT1G08520	43.4178	43.9646	118.025	113.45	37.3892	35.1812	111.231	110.406
AT1G08530	7.40988	6.91342	7.35775	8.55075	5.29434	5.76565	7.86759	7.81086
AT1G08540	16.9787	17.1793	59.134	59.067	18.7348	15.6007	62.8048	57.7401
AT1G08550	7.52878	7.91537	71.9955	69.7418	9.32537	9.39543	64.6862	64.6928
AT1G08560	0.0249757	0.0267338	12.6242	13.6146	0.0274225	0	0.356536	1.04928
AT1G08570	32.7583	29.6814	49.1655	54.1348	31.222	31.4922	52.6401	61.6183
AT1G08580	68.7063	70.3359	7.5225	8.49223	64.2349	70.5145	8.23597	9.608
AT1G08590	1.55371	1.53439	0.166291	0.112782	1.33021	1.24319	0.0990165	0.136514
AT1G08592	0	0	0	0	0	0	0	0
AT1G08600	13.2459	11.6979	6.00634	5.50148	14.2726	12.4539	8.04186	7.89379
AT1G08610	21.5484	21.7166	5.22803	5.31864	21.4956	19.1081	6.43736	6.07098
AT1G04657	0	0	0	0	0	0	0	0
AT1G08620	7.68717	7.41945	4.68697	5.18568	8.10837	7.13061	5.39367	4.64895
AT1G08630	1.09002	1.32585	13.0497	12.628	0.834135	0.945938	4.16514	3.67551
AT1G08640	43.8529	44.266	23.7169	22.4767	39.0908	42.5733	30.0421	27.888
AT1G08645	0	0	0	0	0	0	0	0
AT1G08650	22.0748	22.6107	19.3776	17.5601	17.9959	18.4604	18.498	17.9574
AT1G08660	16.8162	17.3228	26.3645	26.8928	13.293	13.9053	26.3175	26.8355
AT1G08670	0	0.0318599	0.327061	0.254084	0.0980418	0.0347919	0.814391	0.506949
AT1G08680	14.3693	14.2741	8.63321	9.16531	13.3664	11.5686	8.91309	7.45221
AT1G08695	0	0	0	0	0	0	0	0
AT1G08700	38.1743	41.4717	17.594	16.9001	38.7629	38.7397	18.497	17.1194
AT1G08710	11.8908	11.9661	5.96194	7.25033	11.7954	13.6576	6.22613	6.98532
AT1G08720	6.22244	6.09217	9.88584	9.2716	7.42662	6.77693	11.5834	12.1172
AT1G08730	0.143177	0.14629	0.12352	0.222222	0.221514	0.182574	0.201293	0.147793
AT1G08750	6.15357	6.88711	3.88441	3.44656	5.8981	6.5603	4.76895	3.89185
AT1G08760	10.4387	11.0583	8.79113	8.9678	11.225	11.0697	9.88601	8.83864
AT1G08770	11.1072	10.248	20.0464	18.7804	11.2601	12.2265	18.2391	19.1885
AT1G08780	20.3682	17.503	6.3045	8.22129	19.4237	19.1137	7.90608	9.1206
AT1G08790	0	0	0	0	0	0	0	0
AT1G08800	3.26349	3.00979	5.57401	6.71591	3.5912	3.38043	6.03139	5.20268
AT1G08810	0	0	26.8862	24.4247	0	0	24.6391	27.9943
AT1G08820	9.82042	9.84956	9.62966	10.1056	9.45235	10.0329	10.7472	10.9312
AT1G04667	0	0	0	0	0	0	0	0
AT1G08830	27.0824	24.5747	9.14983	7.93029	24.2499	23.0356	9.38693	11.7061
AT1G08840	5.33014	4.95256	1.52338	1.51668	5.9336	5.33045	1.92865	1.84087
AT1G08845	8.1191	7.41062	2.04332	2.80149	8.49986	9.34327	2.88259	3.2159
AT1G08860	0.788563	0.43065	0.112531	0.117752	1.09552	0.790072	0.0957226	0.164458
AT1G08870	0	0	0	0	0	0	0	0
AT1G08880	100.868	97.1846	85.7741	89.8249	99.1021	109.43	70.6367	75.7957
AT1G08890	16.6432	15.3828	15.2599	15.4756	12.8787	14.0131	11.5365	10.6548
AT1G08900	0.0509064	0.0908164	10.645	11.2158	0	0.0793392	10.9207	10.7705
AT1G08910	63.2828	62.4515	8.96279	8.80855	79.3859	71.231	15.9963	14.0386
AT1G04673	0	0	0	0	0	0	0	0
AT1G04677	0	0	0	0	0	0	0.0959904	0
AT1G04683	0	0	0	0	0	0	0	0
AT1G08920	1.50367	1.31843	8.51698	9.071	1.84417	1.58935	6.10847	7.13819
AT1G08930	29.085	27.8432	61.5258	63.8278	24.0009	24.5807	61.2956	61.5044
AT1G08940	0.265146	0.283811	6.68041	6.21538	0.646937	0.585422	6.83411	7.19206
AT1G08950	0	0	0	0	0	0	0	0
AT1G08960	5.83261	5.24496	4.59478	4.29853	4.19992	5.00706	5.20859	4.45103
AT1G08970	24.4856	23.3483	17.8684	16.5028	25.9609	26.4364	19.2336	17.0847
AT1G08980	22.3587	23.2966	85.9974	82.3889	16.4305	16.9518	78.1187	78.9108
AT1G08985	0	0	0	0	0	0	0	0
AT1G08990	0	0	1.09653	1.26322	0	0	1.10352	0.983075
AT1G09000	0.717437	0.591954	1.17952	1.43995	1.31287	1.29286	1.52913	1.44256
AT1G09010	24.2438	24.7141	32.6414	33.4487	20.1426	19.3074	32.5757	33.2448
AT1G09020	17.8719	16.9398	11.6655	13.2906	15.7257	14.5615	12.5841	12.5013
AT1G09030	0	0	0	0	0	0	0	0
AT1G09040	1.65561	1.33201	1.94569	1.99261	1.3188	1.3534	2.05964	2.49422
AT1G09050	1.02129	0.667416	2.21221	2.13693	0.46034	0.640874	2.41708	2.50237
AT1G09060	11.9047	11.6137	14.6876	15.5022	12.0901	10.619	17.2607	17.6606
AT1G09070	49.9415	51.1038	68.2757	69.735	69.1046	69.5127	79.0264	80.2017
AT1G09080	1.61271	1.90061	0.162726	0.476773	2.25362	1.59948	0.116273	0.129477
AT1G09090	3.33219	2.90828	0.204838	0.437616	2.33589	2.62163	0.182954	0.3347
AT1G09100	73.2303	74.2035	10.6188	10.7198	109.434	110.689	21.7789	23.6245
AT1G09110	0	0	0	0	0	0	0	0
AT1G09130	53.0812	48.8156	61.0486	59.612	52.3074	51.0795	69.1088	62.7282
AT1G09140	36.6417	36.5604	31.8509	31.7917	32.9533	31.4055	28.2929	27.702
AT1G09150	11.4151	10.5691	6.58516	6.36868	8.67938	10.441	5.94104	5.60581
AT1G09155	0.39497	0.211387	0.394547	0.240831	0.30976	0.23084	0.100684	0.544574
AT1G09157	0	0	0.0403963	0	0.0444013	0	0.0962146	0
AT1G09160	13.2226	15.8993	18.0489	17.9208	17.2999	14.9746	14.4864	15.5172
AT1G09170	0.0250722	0.0357828	0.26715	0.193643	0	0.00976895	0.288319	0.113874
AT1G09176	0	0	0	0	3.46492	3.91577	2.07921	1.81919
AT1G09180	3.89845	3.16736	0.187676	0.114557	35.6353	40.5728	2.51437	3.3599
AT1G09190	17.8658	15.9094	2.6138	2.66782	21.5941	23.4154	3.57198	3.84775
AT1G09195	2.31383	2.46451	3.44995	3.9893	1.96483	1.66542	3.82375	4.63331
AT1G09200	17.8066	18.769	92.6488	107.138	7.51196	7.83838	17.841	21.2476
AT1G09210	64.6717	63.3825	22.5448	22.3634	40.2179	39.6909	20.4122	21.0367
AT1G09220	3.96796	4.68971	1.38317	1.08371	4.33399	4.4932	2.04055	2.11193
AT1G09230	12.2819	12.2303	9.54459	10.0984	10.9061	10.4939	10.2298	9.51558
AT1G09240	0	0	3.22871	2.61771	0	0	3.72761	4.73458
AT1G09245	0	0	0	0	0	0	0	0
AT1G04687	0	0	0	0	0	0	0	0
AT1G04693	0	0	0	0	0	0	0	0
AT1G09250	8.6877	8.98257	19.8018	24.2724	9.06629	9.74633	22.9097	23.9437
AT1G09260	0.0786735	0	0	0	0	0.275884	0	0
AT1G09270	29.5215	28.7964	23.5919	24.9298	28.0221	27.9957	28.2274	25.9333
AT1G09280	26.0327	26.5258	13.9796	13.6917	26.4737	27.1539	14.2997	14.2092
AT1G09290	20.2209	17.7644	5.66406	5.24126	17.0565	18.7032	5.82124	6.90859
AT1G09300	6.8871	8.21072	1.61079	1.41511	7.13158	7.41616	1.72106	1.93362
AT1G09310	4.83018	5.46992	1130.49	1114.9	5.61082	6.17787	1221.45	1289.05
AT1G09320	11.3859	11.3807	5.49864	4.85474	13.9223	13.443	5.80767	5.93395
AT1G09330	10.5371	9.73411	9.04471	9.04075	10.1585	9.93666	9.99511	10.7748
AT1G09340	8.26355	7.47416	181.806	189.278	5.71142	6.39082	161.412	162.774
AT1G09350	0	0	0.268403	0.218444	0	0	0	0.101696
AT1G09360	0	0	0	0	0	0	0	0
AT1G09370	0	0	0.0521557	0	0	0	0	0.0592842
AT1G09380	27.9082	28.6535	1.30647	0.900365	28.2335	30.1315	1.88208	2.03593
AT1G09390	26.0893	28.8411	8.07926	9.0741	20.1963	20.6637	8.38442	7.66168
AT1G04697	0.699863	0.115251	0.107556	0.131304	0.118219	0.314642	0.0640433	0.0611282
AT1G09400	0.47097	0.412465	0.128309	0.0783196	0.23505	0.200188	0.101867	0.291692
AT1G09410	1.95171	1.73282	1.42065	0.904064	2.37547	2.40514	1.24188	1.51175
AT1G09415	7.71601	7.58033	38.2219	36.156	7.71756	6.11578	39.5452	39.7855
AT1G09420	15.4927	14.9859	6.33184	6.1539	15.3381	14.5127	5.9116	7.00511
AT1G09421	0	0	0	0	0	0	0	0
AT1G09430	24.4783	25.0019	41.4006	45.2891	25.1461	27.4461	36.3058	39.0271
AT1G09440	0.0457888	0	7.57755	8.32001	0	0	7.31723	7.76404
AT1G09450	0.0627961	0.436907	1.30162	1.05296	0.39645	0.238557	0.354838	0.124779
AT1G09460	5.57261	6.11654	16.0395	14.8297	4.97779	5.05097	9.43822	9.1963
AT1G09470	0.958469	0.882785	2.38247	3.26189	1.395	1.19852	0.981104	1.31609
AT1G09480	0.627486	0.419786	1.41033	1.91303	0.918611	0.488979	0.933079	1.03904
AT1G09483	0	0	0	0	0	0	0	0
AT1G09490	7.38113	6.6121	13.9776	13.6944	7.43249	6.78228	13.9692	17.9496
AT1G09500	0.860478	0.863485	0.107445	0.0218614	1.12192	1.36204	0.0426513	0.0610649
AT1G09510	0.093896	0.100506	0	0	0.0687297	0.14634	0	0.0355384
AT1G09520	37.2424	37.7239	10.1353	12.1548	42.1032	42.835	14.7325	14.4007
AT1G09530	11.1043	10.1151	12.1065	12.7468	8.72439	9.05363	13.9403	13.1777
AT1G04703	0	0	0	0	0	0	0	0
AT1G09540	0	0	0.865591	0.948331	0.0243951	0	0.687212	0.95867
AT1G09550	0	0	0	0	0	0	0	0
AT1G09560	11.7363	11.2639	40.2438	37.1568	13.4126	13.9493	39.4347	37.3834
AT1G09570	147.595	147.35	46.6762	49.7469	136.547	129.67	37.4333	36.237
AT1G09575	0.789126	0.506805	4.29175	3.84933	0.51986	0.491951	3.35864	3.4447
AT1G09580	9.18457	8.61069	4.71391	5.67749	11.7882	12.4017	6.4426	5.71781
AT1G09590	488.797	474.552	48.9344	54.0265	449.857	464.675	59.3613	59.4991
AT1G09600	0.234498	0.155384	0.446184	0.394908	0.134865	0.169684	0.34538	0.291621
AT1G09610	0	0.0628019	0.0586089	0.107324	0	0	0.0348982	0.199858
AT1G04707	0	0	0	0	0	0	0	0
AT1G09620	99.0287	96.8759	46.2544	48.7734	101.895	96.3389	59.0245	54.7846
AT1G09625	0	0	0	0	0	0	0	0
AT1G09630	10.5781	10.9498	8.54199	9.61697	7.02426	9.25503	9.15527	11.0041
AT1G09640	291.043	295.532	88.0973	86.9181	311.116	324.907	117.584	112.454
AT1G09645	12.5733	11.7548	10.811	10.1897	11.0528	11.3948	9.46664	9.21645
AT1G09650	0.78748	1.05364	0.245824	0.280095	0.918665	0.690364	0.273231	0.242166
AT1G04713	0	0	0	0	0	0	0	0
AT1G09660	35.8743	36.3318	13.2169	14.2449	34.2339	35.7104	15.4191	12.7532
AT1G04717	0	0	0	0	0	0	0	0
AT1G09665	0.295866	0	0	0	0	0	0	0
AT1G09680	5.7749	6.02202	1.25622	1.10984	5.86827	7.36922	1.06296	1.42792
AT1G09690	517.6	504.81	81.054	92.9324	493.273	518.913	96.9088	99.8878
AT1G09700	11.8646	11.5304	3.94425	3.55292	11.0908	11.2248	4.21831	4.13513
AT1G09710	5.59927	5.18182	5.22913	5.26345	5.39534	5.23258	6.01913	6.24185
AT1G09720	0	0	0	0	0.0409123	0.0145185	0	0
AT1G09730	12.7899	11.9992	9.14741	9.35095	12.8938	11.7743	9.13379	9.12938
AT1G09740	3.06482	2.52085	10.7959	12.9043	4.81736	5.39255	22.1443	21.0264
AT1G09750	5.4184	4.93102	145.066	152.191	13.4158	13.2312	143.999	112.686
AT1G09760	50.2955	47.6397	16.2726	17.0631	51.7733	53.0439	16.818	18.3646
AT1G09770	67.0576	64.0177	47.9072	45.9224	69.8369	62.9776	48.0282	48.3485
AT1G09780	19.4739	19.9966	70.0203	73.3704	21.0917	21.5075	94.6132	89.9467
AT1G09790	0	0	0	0	0	0	0	0
AT1G09794	1.49386	1.7093	1.0806	0.502551	0.904941	1.08383	1.16431	1.2283
AT1G09795	38.5438	36.9798	39.2552	38.7614	33.7455	34.9914	44.9284	43.1427
AT1G04723	0.372887	0.598704	0.434569	0.227366	0.614125	0.217934	0.369658	0.352832
AT1G09800	3.69346	4.16374	1.256	1.74895	3.58073	3.69724	2.43059	2.25304
AT1G04733	0	0	0	0	0	0	0	0
AT1G09810	33.6186	31.7857	5.45632	4.86691	36.4479	34.691	6.35703	6.70132
AT1G09812	0.835336	0.536483	1.2016	0.529716	1.83434	1.32794	3.53765	2.65577
AT1G09815	82.0588	76.9133	27.53	31.5735	526.556	577.517	242.598	252.237
AT1G09820	5.1576	5.22225	2.5683	2.71985	4.8466	5.79336	2.92957	3.64037
AT1G09830	39.4432	39.8485	18.2791	19.2183	41.923	41.0314	25.8392	23.9882
AT1G09840	5.46574	6.02256	9.00613	9.62237	4.61856	5.6999	10.1993	10.45
AT1G09850	0.0987909	0.0634471	10.8356	10.6499	0.0867752	0.0461906	13.7971	12.1371
AT1G04737	0	0	0	0	0	0	0.164391	0
AT1G09860	0	0	0	0	0	0	0	0.0281558
AT1G04743	0	0	0	0	0	0	0	0
AT1G09870	30.7896	30.8525	13.9755	13.8288	45.717	46.4955	24.7455	24.237
AT1G09880	0	0	0.233151	0.106736	0	0	0.225596	0.314709
AT1G04747	0	0	0	0	0	0	0	0
AT1G09890	0	0	1.27185	1.00467	0	0	1.62154	1.58174
AT1G09900	38.4497	37.5067	13.3352	15.9038	40.6725	40.508	15.6286	15.0266
AT1G09910	6.85854	7.02157	8.00756	7.10402	6.53276	6.21277	7.21129	6.85478
AT1G09920	11.5741	13.5597	15.9678	14.6739	11.5844	13.9001	15.4897	19.0718
AT1G09930	0	0.0153175	0.0285897	0	0	0.0167272	0.0170235	0.0649946
AT1G09932	0.0239891	0	0.455305	0.58509	0.0263392	0.0841227	1.17004	0.408581
AT1G09935	0	0	0	0	0	0	0.0451534	0
AT1G09940	11.1036	11.5823	19.1042	18.7768	11.6216	12.3356	21.329	22.5725
AT1G09950	2.59687	2.25154	0.155645	0.285018	2.99384	3.06584	0.216248	0.41281
AT1G09960	37.2395	37.8052	3.58738	3.54166	35.4703	34.8416	2.87906	3.47491
AT1G04753	0	0	0	0	0	0	0	0
AT1G09970	67.7318	67.7007	29.3991	30.4112	85.5856	79.7114	39.5432	36.9349
AT1G09980	10.3995	10.5896	9.79502	9.64219	10.7661	10.9153	9.53334	9.6854
AT1G09995	3.46481	3.81079	3.55636	3.56631	2.33839	3.30689	2.42012	3.60932
AT1G10000	8.99972	8.99103	1.35503	1.39972	7.33227	8.14139	0.837872	0.503536
AT1G10010	0	0	0	0	0	0	0	0
AT1G10020	11.2935	11.2837	19.1592	19.7806	13.0146	13.3692	16.4225	16.0382
AT1G10030	6.3581	5.73109	3.89991	5.84924	10.1245	8.4316	3.75971	5.74172
AT1G10040	7.04028	7.22275	1.18836	0.998873	10.5993	11.8312	3.15519	3.54303
AT1G10050	1.34486	1.65645	2.41999	2.11184	11.7016	10.9502	10.4758	10.4278
AT1G10060	0.145725	0.0709015	9.89869	11.9389	0.0436366	0.185823	9.5976	9.32621
AT1G10070	1.99558	1.69192	30.0397	31.733	1.99583	1.80143	15.7715	16.5119
AT1G10090	2.9977	3.01773	12.1443	12.3741	3.10852	3.32325	12.1275	12.6291
AT1G10095	2.91959	2.80492	1.518	1.16735	2.96913	2.7973	1.53731	1.53526
AT1G10100	0	0	0	0	0	0	0	0
AT1G04763	0	0	0	0	0	0	0	0
AT1G10110	0.201404	0.107791	0.0502971	0.0921039	0.442269	0.0588553	0	0.0285858
AT1G04767	0	0	0	0	0	0	0	0
AT1G10120	5.12664	5.88067	8.16327	8.45405	5.83051	5.1339	7.62792	8.44494
AT1G04773	0	0	0	0	0	0	0	0
AT1G10130	7.01338	6.75218	7.04501	7.45379	7.0229	5.81641	7.39933	6.97355
AT1G10140	4.71508	4.01252	8.92273	9.82142	5.72364	7.05193	7.35106	9.01166
AT1G10150	0	0	0	0	0	0	0	0
AT1G10155	0.0292491	0.0626162	0.160698	0.071338	0.0160573	0	0.365347	0.315506
AT1G10170	20.7827	21.0476	13.4166	13.7474	25.0908	20.1703	16.1022	14.519
AT1G10180	16.01	16.5195	9.75816	8.73068	14.5552	13.9935	8.48555	9.99014
AT1G10190	0	0	0	0	0	0	0	0
AT1G10200	12.5044	13.0745	126.791	128.851	10.3898	9.65017	125.578	129.812
AT1G10210	3.07662	2.92525	6.24967	5.99468	2.79301	3.03372	6.4203	5.75725
AT1G10220	0	0	0.403424	0.633214	0.285056	0.236034	0.274532	0.229282
AT1G10225	0.841144	1.17739	0.129268	0.15781	1.13667	1.36137	0.46183	0.367341
AT1G10230	76.9252	82.1072	13.5562	17.6114	76.9712	73.1218	17.1799	20.8475
AT1G10240	8.23558	7.59896	3.63735	4.03815	8.10326	7.49844	4.15723	4.1345
AT1G10250	0	0	0	0	0	0	0	0
AT1G04783	0	0	0.0573453	0	0	0	0	0
AT1G10270	37.5444	36.4602	4.57367	3.66721	41.6072	33.3536	4.586	4.2874
AT1G10280	3.55684	3.3842	1.83035	2.36593	2.68242	2.60374	1.75233	1.71337
AT1G10290	14.6769	16.117	16.0104	15.1654	15.928	15.542	19.2926	17.767
AT1G10300	2.10708	1.96712	0.363992	0.502321	2.27871	2.37037	0.584245	0.557652
AT1G10310	22.4522	21.8626	9.21912	8.15503	23.655	24.4759	11.8788	10.3417
AT1G10320	14.529	14.5947	8.49968	8.77722	13.2036	12.0187	9.28896	8.18934
AT1G10330	3.078	2.60231	0.802096	1.3872	3.18362	2.89394	1.06134	1.06368
AT1G10340	0	0	0.42335	0.764901	0.0186129	0.0198154	1.71415	1.79011
AT1G10350	2.12181	2.23454	8.1192	8.43033	1.97271	2.24017	9.52653	9.9478
AT1G10360	0.0340042	0.109194	39.3008	38.8968	0.298684	0.119243	49.4725	55.3288
AT1G10370	1.22351	1.43741	1.90782	2.54741	1.60549	2.5115	1.349	1.8975
AT1G10380	0	0	11.0313	10.4536	0	0	10.9778	9.36081
AT1G10385	0	0	0.0285661	0	0	0	0.0170094	0.0487056
AT1G04787	0	0	0	0	0	0	0	0
AT1G10390	44.5322	46.1275	21.8095	21.5483	45.6875	39.6485	26.3551	22.3965
AT1G10395	0	0	0	0	0	0	0	0
AT1G10400	0.0442099	0.141966	0.154569	0.0269567	0.0728113	0	0	0.0250993
AT1G10410	8.06257	8.54948	13.2325	12.6992	7.54525	7.8037	15.0592	14.562
AT1G04793	0	0	0	0	0	0	0	0
AT1G10417	0.401955	0.1721	0.722743	0.882323	0.264799	0.187938	0.267774	0.419891
AT1G10430	18.7347	18.3509	18.7903	19.9525	15.1365	16.9112	17.2108	18.3483
AT1G10440	0	0	0	0	0	0	0	0
AT1G10450	15.5129	13.9844	7.30387	7.88159	15.5901	14.5369	10.5716	10.9892
AT1G10455	0	0	0	0	0	0	0	0
AT1G10460	0	0	0.753983	1.07916	0	0	0.40251	0.679718
AT1G10470	2.53974	2.17129	20.6586	24.0133	1.73831	1.92773	24.9355	24.924
AT1G10480	0	0	1.4165	0.94092	0.0228961	0	0.86825	1.77585
AT1G10490	38.1181	38.7317	4.80638	4.6615	40.4827	35.9636	7.3562	7.81051
AT1G10500	36.4125	36.922	38.2084	38.0824	43.3859	40.8924	50.018	48.3902
AT1G10510	33.2478	37.5184	27.9368	27.3313	35.7801	34.3277	33.5185	33.8027
AT1G10520	4.36506	3.38935	1.30454	1.04718	4.7534	4.41224	1.55356	1.44222
AT1G10522	57.9276	60.8644	12.638	12.1443	49.8964	54.0381	12.8145	14.3334
AT1G04797	2.44089	3.08776	0.886647	0.270604	1.70547	2.24794	0.615938	1.51175
AT1G10530	0.138743	0.482656	0.415782	0.211494	0.228502	0.162176	0.206312	0.157537
AT1G04803	0	0	0	0	0	0	0	0
AT1G10540	0.194201	0.0866132	0.468816	0.296033	0.0710753	0.151334	0.346535	0.29401
AT1G10550	16.9929	15.8887	2.29002	2.86554	10.0368	10.6517	1.63629	1.95226
AT1G10560	0.0134851	0	0.444532	0.312455	0	0.0315255	0.352924	0.199054
AT1G10570	8.25914	8.6922	12.0847	12.0154	7.05984	5.37779	13.0562	14.0669
AT1G10580	49.5331	50.0124	13.5289	13.7827	53.8483	49.6885	17.2005	15.4139
AT1G10585	0	0	0.407922	0.38307	0	0	0.560524	0.67768
AT1G10586	0	0	0	0	0	0	0	0
AT1G10588	0	0	0	0	0	0	0	0
AT1G10590	133.53	137.984	76.396	80.1602	124.245	134.563	76.9468	82.9031
AT1G10600	12.3612	11.4345	17.5564	17.1525	10.3048	11.4165	15.5219	17.2413
AT1G10610	5.94161	5.88057	5.91804	6.17462	4.65167	4.77101	4.5892	4.18476
AT1G10620	0	0	0	0	0	0	0	0
AT1G10630	17.3839	21.2812	35.8898	35.1991	19.1146	19.9366	43.551	44.3476
AT1G04807	0	0	0	0	0	0	0	0
AT1G10640	0.0652215	0.0523595	4.65834	4.55349	0.0537082	0.057178	0.969851	1.12936
AT1G10650	2.82466	3.08438	8.57853	7.09736	3.01812	3.19095	9.62968	9.25594
AT1G04813	0	0	0	0	0	0	0	0
AT1G10657	0	0	4.73217	4.90563	0	0	3.84094	3.4257
AT1G10660	24.813	23.8918	25.3212	23.3473	20.9599	20.7602	22.2701	24.0654
AT1G10670	22.8528	22.4592	107.795	107.858	21.5758	20.4285	123.52	124.518
AT1G10680	0	0	0.0172551	0	0	0	0	0
AT1G10682	0.443799	0	124.82	137.046	0	0	92.9773	105.99
AT1G10690	0.0372619	0.199425	3.53609	3.08996	0.204561	0.348443	2.34934	1.86161
AT1G10700	6.59069	7.77095	15.5171	14.7391	5.90041	6.32901	18.5514	16.2103
AT1G10710	0.0244985	0.131115	0.0978889	0.0298756	0.268985	0.257726	0.116574	0.250353
AT1G10715	0	0	0	0	0	0	0	0
AT1G10717	0	0	0	0	0	0	0	0
AT1G10720	8.03967	8.74837	12.5604	12.8478	8.30434	8.77403	14.0741	16.5485
AT1G10730	5.74403	5.65976	5.52888	5.45074	6.47381	6.46963	7.76082	7.70992
AT1G10740	20.8516	20.4113	15.7059	16.0553	17.4235	18.8395	14.9492	14.6835
AT1G10745	0	0	0	0	0	0.103222	0	0
AT1G10747	0	0.0830787	0	0	0	0	0	0
AT1G10750	7.72806	7.24482	1.17731	0.800757	4.47365	4.80203	1.14166	0.74558
AT1G04817	0.711294	0.169192	0	0.192759	0.17355	0.369525	0	0.179477
AT1G10760	18.4689	18.2913	124.067	126.291	16.6509	14.5233	109.625	105.041
AT1G10770	0.182576	0.273599	2.77218	3.07256	0.240554	0.51219	2.1285	1.53407
AT1G10780	2.40047	2.14121	2.56918	3.83344	2.71931	3.07314	0.770564	1.2114
AT1G10790	0	0	0.343606	0.381339	0.0686676	0.0731039	0.818389	0.603607
AT1G10800	0	0	1.01579	1.18841	0	0	0.655249	0.817861
AT1G10810	1.06709	1.02798	0.234508	0.416417	0.56238	0.523874	0.583932	0.460422
AT1G10820	10.7577	12.5867	11.1505	10.4951	10.034	10.4332	11.9865	11.3925
AT1G10830	7.1596	7.01256	11.6653	13.8171	7.38399	6.72352	16.0626	14.4436
AT1G10840	132.035	134.402	43.7882	45.5646	130.714	140.681	47.5227	51.0671
AT1G04823	0	0	0	0	0	0	0	0
AT1G10850	4.14242	5.15038	6.58158	6.52914	4.10481	3.47982	5.64164	6.73433
AT1G10865	25.7812	26.0974	11.2853	11.2454	25.9745	26.1288	14.4733	13.4856
AT1G04827	0.649056	1.01896	0.561913	0.211071	0.76015	0.758681	0.566223	0.442186
AT1G10870	8.78854	8.64834	7.46042	6.64815	6.97878	7.17247	7.11051	6.23169
AT1G10875	0	0	0	0	0	0	0	0
AT1G10880	0	0	0	0.0944391	0.0283427	0.0301737	0.092125	0.234484
AT1G10890	27.7239	29.6425	39.0152	36.498	25.7334	23.7371	37.1444	36.9769
AT1G10900	12.1461	12.9791	6.48811	6.05034	13.5055	12.5853	6.84494	6.17106
AT1G10910	11.4248	13.3117	20.5768	21.0029	11.2928	10.9566	19.4715	19.7498
AT1G10920	0.648872	0.526173	3.27035	3.34501	0.23748	0.29879	2.61979	2.65683
AT1G10930	6.27201	6.24449	6.02498	6.29704	9.82969	8.20508	6.69467	5.44364
AT1G10940	26.2261	26.8084	36.1876	39.2691	21.5474	22.0821	36.4554	38.9398
AT1G10950	52.978	49.8533	38.9529	40.212	44.8579	47.7879	41.6031	40.4706
AT1G10960	111.672	107.515	275.46	271.723	90.5683	91.4919	281.701	264.23
AT1G10970	21.7324	20.5176	2.56143	2.92193	15.4615	16.1901	2.97535	3.62746
AT1G10980	0	0	0.0526053	0.0856273	0	0	0	0
AT1G10990	0.838963	1.44464	5.50207	5.29346	2.403	2.00396	5.90143	4.4317
AT1G11000	3.55442	3.61945	3.50348	3.89346	2.90107	3.10688	4.09741	4.41093
AT1G11010	0	0	0	0	0	0	0	0
AT1G11020	11.6652	11.725	10.4448	9.1657	11.1419	10.7532	10.7745	9.93405
AT1G11030	0	0	0	0	0	0	0	0
AT1G11040	0	0	0	0	0	0	0	0
AT1G11050	0	0	0	0	0.0152579	0	0	0
AT1G04833	0	0	0	0	0	0	0	0
AT1G11060	9.56677	9.7694	4.64645	4.90801	10.6126	8.99749	5.41565	5.45632
AT1G11070	0.0402867	0.0107807	0.191157	0.343904	0.0221167	0.0353183	0.17972	0.297335
AT1G11080	0	0	1.20625	1.16353	0	0	1.59612	1.2357
AT1G04837	0	0	0	0	0	0	0	0
AT1G11090	0	0	0	0	0	0	0	0
AT1G11100	0.560237	0.844612	0.386228	0.250187	0.667103	0.682531	0.215896	0.331503
AT1G11110	0	0.0280069	0	0	0	0	0.0311261	0
AT1G11112	0.950252	0.53279	1.08484	1.10364	0.298098	0.317357	0.645959	0.667936
AT1G11120	8.09256	7.74297	2.9366	2.73909	5.94774	5.79146	2.00398	2.70037
AT1G11125	4.48459	4.67478	0.79055	0.536168	2.51023	3.59747	0.557898	1.16485
AT1G11130	4.05375	3.97346	5.4485	4.92963	3.41318	2.50232	4.78174	4.33136
AT1G11145	0	0	0	0	0	0	0	0
AT1G11160	0.0730131	0.0868364	0.461921	0.296796	0.0712585	0.0758622	0.289523	0.147384
AT1G11170	4.51794	4.22296	1.75439	1.66063	4.10817	3.94217	1.25659	1.57511
AT1G11175	21.1255	20.2446	19.8029	21.5303	17.7654	18.1526	20.3319	22.411
AT1G11180	9.36343	12.6649	8.19131	7.61241	9.43957	10.4806	6.61578	6.63682
AT1G11185	0	0.0704432	0.6574	1.04332	0	0	1.4092	0.971428
AT1G11190	0	0	3.96277	3.71114	0	0	3.62021	3.27031
AT1G11200	8.19585	6.97899	6.22531	6.86541	7.7625	8.47825	8.41041	8.88981
AT1G11210	0.623207	0.758042	13.6959	12.8854	1.02639	1.19204	17.9277	17.7872
AT1G11220	0	0	1.44391	1.42842	0	0	0.355766	0.141488
AT1G11230	0	0	0	0	0	0	0	0
AT1G11240	26.5168	27.4149	8.16373	8.86286	25.1567	29.0849	9.06235	10.8703
AT1G11250	0	0	0	0	0	0	0	0
AT1G11260	50.1609	48.7525	152.898	156.82	43.2272	42.3533	64.6307	61.5147
AT1G11270	3.24407	3.49322	3.22119	3.45863	3.51921	3.20162	3.88228	3.83791
AT1G11280	17.9316	17.3889	12.1947	11.8461	15.2421	15.2552	10.3974	10.6927
AT1G11290	5.40399	5.30236	3.26733	4.10437	5.88134	5.3886	3.38349	4.25215
AT1G11300	42.6393	44.8383	1.89749	1.50874	43.0295	41.0181	1.02578	0.865571
AT1G11303	0.705932	0.453375	4.34644	4.97743	0.535516	0.480095	4.94708	4.61988
AT1G11310	22.8731	24.5379	57.7087	55.6468	30.0945	30.4555	61.139	60.8952
AT1G11320	7.21022	5.73487	2.59435	2.74636	5.90253	6.85706	2.98154	3.67071
AT1G11330	2.65908	2.40121	6.66471	6.56797	2.67539	3.09689	7.79887	6.82905
AT1G11340	0.0112537	0.0843211	3.68725	3.32115	0.0741369	0.0131544	3.05234	2.91341
AT1G11350	2.56461	2.60599	19.6685	19.8172	2.98454	2.47282	18.7411	17.9954
AT1G11360	12.2857	12.3721	26.0964	26.273	12.5828	11.1899	25.7462	25.4894
AT1G11362	0	0	0.957874	1.1109	0	0	1.76811	1.25211
AT1G11370	0.727586	0.74885	0.0279541	0	0.491609	0.654212	0	0
AT1G11380	5.80148	6.15834	20.2233	18.3476	6.02623	6.35927	18.2703	16.8374
AT1G11390	14.1099	14.01	7.08767	7.86601	14.9315	14.4039	7.20967	7.12564
AT1G11400	18.1715	17.3736	9.33064	8.60329	17.2072	19.972	9.09674	9.54161
AT1G04847	0	0	0	0	0.224233	0	0	0
AT1G11410	10.9803	11.4782	10.0201	9.64431	8.62191	8.6436	9.08907	8.15534
AT1G11420	6.08658	6.53339	1.79833	1.73541	8.82889	8.43731	2.22318	1.84944
AT1G11430	150.571	151.925	80.8181	79.955	180.261	182.161	106.719	105.648
AT1G11440	2.36789	2.22077	9.25868	7.67282	1.83228	2.13518	7.64577	8.322
AT1G11450	0.0200326	0.0857711	3.80212	3.73772	0.0439902	0.0468322	4.24191	4.00333
AT1G11460	0.0271714	0.0290841	1.30283	0.994057	0	0	1.77778	1.38834
AT1G11470	0	0	0	0	0	0	0	0
AT1G11475	34.6163	35.7691	4.33667	5.50318	32.8019	38.7937	8.90192	6.35633
AT1G11480	38.4725	35.4532	29.7716	27.2862	36.0546	35.938	30.5826	26.9334
AT1G11490	0	0	0.121416	0.0592897	0	0	0.115674	0.0552043
AT1G11500	0	0	0.48493	0.364309	0	0	0.444227	0.59361
AT1G11510	0	0.0306985	0	0	0.0314892	0	0	0
AT1G11520	0	0	0	0	0	0	0	0
AT1G11530	1.91133	1.42075	43.118	48.5594	1.28246	1.67561	33.6007	41.2948
AT1G04853	0	0.1035	2.60793	1.76875	0	0	3.45083	3.29375
AT1G11540	0	0	0.162671	0.283698	0.178799	0.217543	0.35977	0.0792449
AT1G11545	2.81595	3.47087	50.1214	53.7304	5.30919	3.75704	45.0711	48.93
AT1G11550	0	0	0	0	0	0	0	0
AT1G11560	0	0	0	0	0	0	0	0.0988402
AT1G11570	0	0.0411701	0.730006	1.97	0	0.0899178	0.869353	1.17916
AT1G11572	0.447384	0.299298	0	0	0	0.261473	0	0
AT1G11580	30.4497	26.3832	12.2933	12.1347	15.5196	17.3031	10.2688	8.52383
AT1G04857	0	0	0	0	0	0	0	0
AT1G11590	0.0410633	0.0219769	0	0	0	0.0239994	0	0
AT1G11591	0	0	0	0	0	0	0	0
AT1G11592	7.14465	6.83975	3.49311	3.89623	6.49111	5.76362	4.0701	3.48493
AT1G11593	0	0	0	0	0	0	0	0
AT1G11600	0.249038	0.266569	7.53422	7.59249	0.0781244	0.14555	6.89858	7.85705
AT1G11608	0	0	0	0	0	0	0	0
AT1G11610	0.0740456	0.158516	0	0	0.121949	0.0865519	0	0
AT1G11620	0	0	0	0	0	0	0	0
AT1G11630	10.5547	10.3021	5.41311	5.52336	9.32428	9.4067	7.07178	6.77284
AT1G11640	0	0	0	0	0	0	0	0
AT1G11650	181.92	178.643	140.398	142.04	176.983	174.421	150.375	148.668
AT1G11655	0	0	0.546275	0.0666892	0	0	0.13011	0.186282
AT1G11660	12.4045	12.7046	15.2586	15.4188	12.0438	10.3854	16.8568	17.0854
AT1G11670	23.2882	20.9898	10.5875	11.0872	16.2457	15.1547	9.73588	8.20704
AT1G04863	0	0	0	0	0	0	0	0
AT1G11680	64.7093	67.2729	48.5269	48.9169	65.0701	65.0241	50.5611	51.4188
AT1G11684	0	0	0	0	0	0	0	0.110099
AT1G11690	0	0	0.0464775	0	0	0	0.0553493	0
AT1G04867	0	0	0	0	0	0	0	0
AT1G11700	1.50378	1.86212	20.0583	20.2082	1.5216	0.999512	20.9407	24.3064
AT1G11710	10.3744	9.99846	1.22844	1.13273	8.61849	8.91532	1.88313	1.738
AT1G11720	15.8673	15.5982	24.5589	24.2988	12.4055	12.2476	19.9824	19.9012
AT1G04873	0	0	0	0	0	0	0	0
AT1G11730	0.0612678	0	1.34645	1.27016	0.0448466	0.0477439	0.947501	1.43772
AT1G04877	1.9486	1.96308	2.40452	2.79565	1.25853	1.74178	2.18171	2.34271
AT1G11735	5.32559	3.48363	6.79763	3.60806	3.57336	4.15005	1.40786	6.04699
AT1G11740	3.05072	2.9989	7.3854	8.02906	1.8286	2.07409	5.2771	5.35502
AT1G11750	41.4624	40.2212	47.6396	48.774	39.59	40.7338	52.4775	52.5144
AT1G04883	0	0	0	0	0	0	0	0
AT1G11755	8.59235	9.06506	6.38803	7.40707	8.45816	8.716	9.8397	8.80308
AT1G11760	17.2505	15.9152	6.17898	5.71603	16.072	16.8409	6.03301	7.63425
AT1G11765	0	0	0	0	0	0	0	0
AT1G11770	0	0	0	0	0	0.0228218	0	0
AT1G04887	0	0	0	0	0	0	0	0
AT1G11780	20.9029	18.121	7.80941	5.70219	18.1616	19.551	7.84902	8.64594
AT1G11785	0.269178	0.230501	0.107556	0.262608	0.236439	0.440499	0.128087	0.427898
AT1G11790	2.27023	2.30954	9.12742	10.2733	1.79222	1.62291	9.35196	9.88495
AT1G11800	13.7523	14.3913	5.4254	5.97348	13.0742	15.6677	7.46065	8.3079
AT1G11810	0	0	0	0	0	0	0	0.0602844
AT1G11820	27.104	28.268	40.5298	39.7928	26.3436	25.0669	32.0266	32.7859
AT1G04893	0.400189	0.21418	0.9994	1.9521	0.549242	0.46778	1.07115	1.93119
AT1G11840	106.572	112.617	57.0341	58.893	95.6039	105.148	62.7324	66.5548
AT1G11850	0.358925	0.384191	32.9459	38.2749	0.3503	0.51278	26.71	27.6678
AT1G11860	63.7669	63.8549	494.723	494.813	50.5941	54.5412	475.343	485.982
AT1G11870	19.531	18.9218	13.7594	13.0116	17.0264	16.8757	15.8839	15.1267
AT1G04897	0	0	0	0	0	0.264464	0	0
AT1G04907	9.73584	8.80011	0	0.527678	8.0766	9.86286	0.772122	0
AT1G11880	3.78903	3.79981	4.00546	3.27486	2.64558	3.354	3.74163	3.65486
AT1G11890	24.9743	26.3602	19.2949	18.929	23.0128	24.13	20.2703	20.4604
AT1G04913	0.638089	0.170752	0	0.291804	0.262725	0.186465	0.379538	0.0905656
AT1G11900	0.630952	1.35073	0.544329	0.629542	0.724253	1.10628	0.887056	0.260517
AT1G04917	0	0	0	0	0	0	0	0
AT1G11905	5.41695	6.57344	7.06053	7.84232	6.64734	6.29801	7.96029	8.15712
AT1G11910	185.07	186.889	93.9806	97.6214	207.042	212.029	117.304	111.869
AT1G11915	0.189604	0.347916	0.40586	0.759725	0.297398	0.633224	0.869997	1.13795
AT1G11920	0	0	0	0	0	0	0	0
AT1G11925	0	0	0.043009	0.105011	0	0	0.153656	0.0488874
AT1G11930	21.0845	20.688	44.0623	50.4333	19.0038	18.9747	43.8628	40.8539
AT1G11940	3.60506	3.69286	3.27206	2.1509	2.44729	2.53743	2.67462	3.14708
AT1G11950	4.43746	4.26606	3.83758	3.55752	4.66917	5.17494	4.69231	4.33876
AT1G11960	1.97053	1.72871	4.38328	4.38493	2.59852	1.92342	4.71248	4.46338
AT1G11970	0	0	0	0	0	0	0	0
AT1G11980	0	0	0	0	0	0	0	0
AT1G11990	0	0	0.0486803	0.0396192	0	0	0.0193242	0.0368892
AT1G12000	26.849	26.3485	25.4587	25.7932	34.6539	34.6277	36.1594	33.1523
AT1G12010	0.0252674	0	4.36658	4.12899	0	0.0590701	3.39659	4.13138
AT1G12013	19.971	18.5266	0.265994	1.2989	11.4023	12.7614	0	0.907049
AT1G12015	2.69238	7.82232	0	0	2.95614	5.39507	0	0
AT1G12020	12.6151	12.7577	7.54197	6.69792	29.5962	30.2316	19.1871	19.7875
AT1G12030	0.0880822	0.0628551	0.967867	0.393857	0	0.171599	0.349278	0.366718
AT1G04923	0	0	0	0	0	0	0	0
AT1G12040	0.025737	0.0137744	1.38831	0.768959	0.0423876	0	0.275553	0.745196
AT1G12050	18.0678	15.4498	14.7464	15.123	13.5934	14.0157	14.7036	13.5681
AT1G12060	8.50769	7.81618	3.57835	3.61237	7.41241	6.68344	4.79407	4.7323
AT1G12064	247.35	234.277	0.289124	0.28237	194.741	193.316	0.137725	0.0657282
AT1G12070	2.5488	3.10891	1.45067	1.08427	2.53817	2.49429	0.669878	0.471127
AT1G12080	0.246965	0.440584	510.424	478.763	0.361546	0.0962259	183.081	182.226
AT1G12090	17.3082	16.2301	1185.02	1125.32	10.5683	11.6577	946.378	902.775
AT1G12100	0	0	1.81996	1.6422	0.0869737	0	1.79043	1.25921
AT1G12110	54.5655	52.7191	88.3482	90.6591	47.8805	48.8974	116.321	110.794
AT1G12120	17.5253	19.9751	36.2481	39.8305	17.3529	17.6733	32.3357	32.04
AT1G12130	9.70918	9.23242	0.345562	0.281241	9.01444	8.19504	0.027435	0.0523724
AT1G12140	7.09402	6.72938	14.0178	13.0429	6.64706	5.33458	14.6438	14.8938
AT1G04927	0.0846365	0.181189	0.422729	0.103213	0.0929279	0.197863	0.302053	0.288304
AT1G12150	0	0	0	0	0	0	0.0221635	0
AT1G04933	0	0	0	0	0	0	0	0
AT1G12160	2.27392	2.1732	0.648995	0.618978	1.96168	2.06468	0.676268	0.922122
AT1G12170	0	0	0	0	0	0	0	0
AT1G12180	0	0	0	0	0	0	0	0
AT1G12190	0	0	0	0	0	0	0	0
AT1G12200	9.24383	9.74491	14.2436	12.8071	8.72964	8.37447	19.3947	19.7619
AT1G12210	1.08109	1.15719	0.213848	0.169692	1.50432	1.52643	0.509337	0.486153
AT1G12211	0.0220838	0.0472767	0	0	0.0121236	0	0	0
AT1G12220	3.7667	3.52787	2.34186	2.73932	3.67259	3.37096	3.41901	3.84256
AT1G12230	10.1836	9.93109	64.6149	62.1433	8.35282	9.01007	54.3478	52.9938
AT1G12240	0.0769594	0.0164754	40.96	38.7418	0.118298	0.125941	34.3318	31.3884
AT1G12244	8.45159	9.80041	10.5884	10.0919	7.65563	8.43837	7.66624	8.39689
AT1G12250	4.87358	5.00798	46.1242	48.9047	4.06677	3.80867	44.1946	46.3887
AT1G12260	0.0354494	0	1.69975	1.79405	0.0389222	0.0207184	2.48808	2.21383
AT1G04937	0	0	0	0	0	0	0	0
AT1G12270	53.0997	50.7193	28.9761	28.3166	49.4059	46.3951	34.1471	32.6332
AT1G12280	1.02248	1.49004	2.85494	2.89941	1.28495	1.09437	2.68182	3.13325
AT1G12290	1.45789	1.58839	1.05758	1.42866	1.13384	0.801348	1.03234	0.916372
AT1G12294	0	0	0	0	0	0	0	0
AT1G12300	3.55999	3.94791	1.46305	1.73394	3.68572	3.27403	1.79319	1.74799
AT1G12320	2.14172	2.44808	1.38433	1.29999	2.01104	2.05034	1.02604	1.04536
AT1G12310	0	0	0	0	0	0	0	0
AT1G04943	0	0	0	0	0	0	0	0
AT1G04947	0	0	0	0	0	0	0	0
AT1G12330	26.4971	23.1949	20.0388	19.2451	21.1822	22.9996	15.1624	16.7354
AT1G12340	0.155463	0.110937	0.310592	1.01112	0.22759	0	0.0616465	0.117681
AT1G12350	9.16733	9.72562	11.2895	9.59303	9.0611	8.83866	12.0904	13.0403
AT1G12360	10.2112	10.0355	15.7178	15.6373	8.67392	7.92165	16.9783	16.339
AT1G12370	1.20034	1.22267	1.83726	2.21932	2.1257	3.23613	2.83284	1.95648
AT1G12380	0.164578	0.093954	1.77554	1.47181	0.0722805	0.0513002	1.82732	1.58218
AT1G12390	10.7281	10.877	7.88766	7.43524	10.389	9.50238	6.3811	9.23054
AT1G12400	8.98085	10.6511	2.65346	3.59927	7.77742	9.80772	4.3136	5.26626
AT1G12410	72.1818	72.5125	88.7219	87.3266	92.5824	96.4887	128.819	129.718
AT1G12411	0	0	0	0	0	0	0	0
AT1G12420	0.852144	0.912129	2.52157	2.7254	1.65941	1.35315	3.19417	3.26785
AT1G12430	8.71751	8.07108	10.908	10.2596	12.3572	12.0879	14.2337	14.0121
AT1G12440	61.0043	60.8744	56.6381	63.4498	77.2967	83.4535	55.0658	59.3384
AT1G12450	2.1315	1.95247	8.23023	9.42261	1.28267	1.6051	7.36313	7.28396
AT1G12460	2.31913	2.31045	7.21069	7.39484	1.78574	1.68987	6.23431	5.72255
AT1G12470	11.3964	12.2098	11.2905	10.6965	11.2204	10.8372	11.6488	11.781
AT1G12480	0.202435	0.0787945	2.73913	2.10959	0.141442	0.279649	4.29094	4.49265
AT1G04953	0	0	0	0	0	0	0	0
AT1G12490	0.0653755	0.104966	0.0653055	0.119587	0	0.191043	0	0.111347
AT1G04957	0	0	0.391168	0	0	0	0	0
AT1G12500	3.86002	2.93862	43.1777	36.8777	3.83022	4.3672	32.8309	29.9068
AT1G12510	0	0	0	0	2.05446	2.18719	0	0
AT1G12520	81.2246	78.8613	19.6175	19.9526	71.6439	76.3576	21.052	19.4047
AT1G12530	8.67435	9.58868	10.8111	9.24364	8.05546	9.66563	12.3925	11.8745
AT1G12540	0	0	0	0	0	0	0	0
AT1G12550	3.27379	2.81489	3.13626	3.69784	3.47666	3.73263	4.78836	4.23524
AT1G12560	0	0.033172	1.73361	2.68327	0	0	1.58526	1.09084
AT1G12570	0.44342	0.569561	0.280532	0.396547	0.129829	0.259157	0.386831	0.503486
AT1G12580	10.7565	10.1355	19.2107	16.9732	10.7724	10.4587	17.7205	17.3581
AT1G12590	0	0	0	0	0	0	0	0
AT1G12600	0.188388	0.151237	0.305803	0.20102	0.206844	0.220207	0.0840405	0.240646
AT1G04963	0	0	0	0	0	0	0	0
AT1G12610	0	0	0.0304663	0	0	0	0.108845	0
AT1G12615	0	0	0	0	0	0	0	0
AT1G12620	4.27429	4.1672	4.25612	4.05045	3.91584	4.32793	3.28726	3.70952
AT1G12630	0	0	0.534337	0.559129	0	0	0.0454524	0.216918
AT1G12640	10.8891	11.1772	15.3606	15.8304	12.0148	13.418	15.3786	14.3132
AT1G12650	59.9489	56.5939	11.6223	11.0582	52.8629	59.9234	12.7849	13.0473
AT1G12660	0	0	0	0	0	0	0	0
AT1G12663	0	0	0	0.102962	0	0	0	0
AT1G12665	0.0666981	0.0713933	0	0	0	0	0	0
AT1G12672	0.328636	0.117257	0.218856	0.534358	0.180415	0.128047	0.390948	0.310961
AT1G12680	6.54986	6.63418	8.60659	8.93927	6.56982	6.58284	9.48484	9.73079
AT1G12700	2.38342	2.59169	2.51943	3.22951	2.38153	2.16687	2.19026	2.33399
AT1G12710	11.208	11.2004	16.6025	17.4082	7.42818	9.48969	13.6819	14.2626
AT1G12730	4.54683	4.37261	10.6097	9.94169	3.19817	3.59164	6.76119	6.37277
AT1G04967	0	0	0	0	0	0	0	0
AT1G12740	0.165549	0.212643	1.00877	1.0498	0.236297	0.174159	0.393877	0.657911
AT1G12750	2.03795	2.32065	9.54358	10.0468	1.93608	1.48674	8.01245	7.43439
AT1G12760	20.3804	21.5665	30.404	29.624	21.5925	22.4029	33.7641	35.4317
AT1G12770	36.9477	34.937	26.4486	25.8207	34.7442	37.3076	30.4592	33.5312
AT1G12775	2.71891	2.83932	2.60007	3.03263	2.69402	2.15105	2.11027	3.14368
AT1G12780	171.255	175.399	49.6011	52.6638	172.739	188.767	47.0279	48.2209
AT1G12790	3.58178	4.00377	4.46111	3.26214	3.73355	4.7962	3.15524	3.62938
AT1G12800	78.5901	81.7696	81.5924	78.0719	83.1725	72.528	81.1494	74.9742
AT1G12805	263.022	254.939	0	0	277.659	313.155	0.0735355	0
AT1G12810	49.5089	48.5067	23.0129	17.6258	47.5204	51.8505	21.8011	18.814
AT1G04973	11.9202	15.6685	1.33363	1.16293	14.1874	15.5498	1.02099	1.13693
AT1G12820	13.2949	14.0152	16.0978	17.1011	12.3346	11.0666	15.0968	15.6412
AT1G04977	0	0	0	0	0	0	0	0
AT1G12840	20.1197	20.2529	29.1226	35.4473	17.1516	18.0429	36.5194	36.5551
AT1G12830	0	0	0	0	0	0	0	0
AT1G12845	4.05939	5.25237	21.924	20.2367	3.52647	5.05787	15.2832	13.7265
AT1G12850	23.77	21.2099	22.4276	23.4821	27.3268	25.6834	24.1899	22.6806
AT1G12855	0	0	0.068519	0.223061	0.025104	0	0.135997	0.259613
AT1G12860	15.7041	17.5127	32.0003	30.3846	16.2698	16.7316	24.1337	25.9492
AT1G12870	0	0	0	0	0	0	0	0
AT1G12880	3.05759	4.29559	4.17242	4.82734	2.51785	2.20185	5.35858	4.7117
AT1G04983	0.145447	0.155685	0	0	0	0.340025	0	0
AT1G12890	8.85757	9.27609	0	0	4.88893	6.04427	0.113914	0.0543644
AT1G12900	3.68213	3.84967	901.498	928.766	3.94883	5.07977	852.273	893.354
AT1G12910	35.5593	36.3094	23.5238	23.4826	37.3536	41.3042	25.1212	25.1611
AT1G12920	204.771	209.699	51.5974	50.6265	208.169	211.844	59.5815	62.1862
AT1G12930	8.60903	7.57564	7.54983	6.8119	7.04535	6.14317	6.5259	6.79718
AT1G12940	0.0934566	0.240085	0.0373426	0.0911755	0.410448	0.371421	0.0444707	0
AT1G12950	0.107839	0	0.789972	0.898642	0.0197339	0.0210088	0.62005	0.530603
AT1G12960	0	0.352887	0	0	0	0	0	0
AT1G12970	5.74491	6.20826	5.3354	5.50621	4.63506	4.31233	4.71625	6.25219
AT1G12980	0.305112	0.17814	0	0.0676511	0.0304547	0	0.0659934	0.157474
AT1G12990	1.71678	1.94365	12.7961	12.6019	0.96061	1.36999	10.1133	9.12816
AT1G13000	5.72743	5.79376	10.3109	10.0739	6.68587	6.06945	12.2604	12.7028
AT1G13010	0	0	0	0	0	0	0	0
AT1G13020	23.3166	21.4047	13.3038	13.9419	22.2184	21.155	13.2369	12.4234
AT1G13030	14.1012	14.5049	4.16144	4.19842	13.9292	14.1676	4.84359	4.92657
AT1G13040	13.5971	13.7984	3.0617	2.87658	13.0156	9.62401	3.96785	3.77018
AT1G13050	8.5296	8.29582	3.00595	2.56084	8.46196	9.08456	3.19344	2.99892
AT1G13060	79.6061	77.3835	33.6434	34.5516	94.5547	103.949	44.3601	42.4188
AT1G04987	0	0	0	0	0	0	0	0
AT1G13080	42.7261	42.6266	14.698	13.9829	60.1387	61.67	13.3381	13.8846
AT1G13090	22.2648	21.0724	30.2668	29.8815	18.6746	19.1568	29.6486	30.8634
AT1G13100	0.194038	0.0830787	8.52851	9.89101	0.0426093	0.136086	10.295	10.5314
AT1G13110	0	0	99.8339	102.249	0	0	89.851	87.9483
AT1G13120	18.6955	19.4349	9.80866	9.4284	17.7467	16.012	11.8252	11.9293
AT1G13130	0	0	0.238351	0.335744	0	0	0.371186	0.416813
AT1G13140	1.22867	0.838651	0.266815	0.238867	0.82115	0.645243	0.444844	0.303283
AT1G13143	0	0	0	0	0	0	0	0
AT1G13150	1.54916	1.34236	0.829017	1.03455	1.1137	0.797619	0.54848	0.502574
AT1G13160	67.8631	69.1919	9.5373	10.2434	69.8428	63.5303	13.1577	10.826
AT1G13170	3.40098	2.94477	9.94315	11.28	2.4498	2.34219	11.3773	10.2814
AT1G13180	8.34975	7.98321	3.374	3.88898	8.37709	7.93628	4.50755	4.69174
AT1G13190	35.4116	35.4149	17.477	18.6094	36.047	36.7096	18.1891	18.0256
AT1G13195	3.44727	4.34885	3.58706	3.95368	3.6498	3.59778	3.17332	4.54331
AT1G13200	0	0	0	0.0322739	0	0	0	0
AT1G13210	9.02137	9.02915	13.1919	14.162	7.45832	6.57982	13.5302	11.1993
AT1G13220	9.84517	9.5677	7.95485	7.02007	9.37275	8.6785	9.04594	9.21692
AT1G13230	1.70918	1.48212	0.172896	0.263839	1.40153	1.31505	0.180162	0.0982636
AT1G13240	0	0	0	0	0	0	0	0
AT1G04993	0	0	0	0	0	0	0	0
AT1G13245	11.5534	11.4298	147.585	136.943	9.08144	10.2308	129.006	155.433
AT1G04997	0	0	0.0853808	0.104233	0	0	0	0
AT1G13250	0.199173	0.234513	14.345	13.529	0.174948	0.256095	18.6233	15.3558
AT1G05003	0	0	0	0	0	0	0	0
AT1G13260	0	0	59.1088	56.3793	0	0	57.0306	56.9635
AT1G13270	55.9567	57.6836	47.998	49.1724	59.5147	60.1037	54.1404	50.7834
AT1G13280	19.4346	19.8095	20.0833	17.6652	10.8108	14.0099	23.2116	24.9939
AT1G13290	0	0	0	0	0	0	0	0
AT1G13300	0	0	4.633	5.37158	0	0	8.22981	6.44304
AT1G13310	0.0672162	0.0479652	0.0223814	0	0.172202	0.235707	1.01284	0.712332
AT1G13320	31.0734	31.349	25.4123	26.3839	35.0422	35.8973	30.5222	30.4683
AT1G13330	2.37563	3.37837	1.11874	1.28298	45.8699	48.3572	19.4595	21.8492
AT1G13340	12.5403	9.1118	0.587195	0.610647	7.17123	7.58363	3.7036	2.84285
AT1G13350	15.6359	14.5007	17.1268	15.9758	15.3647	15.0872	16.3025	16.4515
AT1G13360	22.5457	22.4744	34.9257	36.8282	25.5161	27.3808	32.4873	31.6912
AT1G05007	0	0	0	0	0	0	0	0
AT1G13370	0.198944	0.0532372	0.149048	0.0606527	0.163826	0.406955	0.236666	0.564734
AT1G13380	31.1919	35.8977	23.2759	23.876	31.7547	31.1086	21.1213	18.3425
AT1G13390	11.9886	10.9752	14.8647	15.2185	10.4497	10.6126	12.8648	13.2345
AT1G13400	0.0969645	0.0345967	0.290582	0.27591	0.106464	0	0.307599	0.660596
AT1G13410	8.69781	7.71018	1.66781	1.82276	10.0737	11.059	1.72134	2.22075
AT1G13420	0	0	5.21194	4.55792	0	0	2.2082	1.90831
AT1G13430	0	0	1.05276	1.71362	0	0	1.9288	1.96374
AT1G13440	281.865	290.605	442.34	451.922	279.161	305.972	582.48	600.699
AT1G05013	0	0	0.139432	0	0	0	0	0
AT1G13448	0.116947	0	2.04438	1.99662	0	0	3.33891	3.98366
AT1G13450	10.2291	10.0229	17.9466	18.0044	9.31184	9.04348	17.3985	19.3776
AT1G13460	9.15689	8.47128	8.8694	8.43488	7.37888	7.58801	8.7534	8.59633
AT1G13470	0	0	0.0246291	0.180403	0	0	0.0293304	0.083986
AT1G13480	0	0.051642	0	0.147088	0	0	0	0.109562
AT1G13485	0	0	0	0	0	0	0	0
AT1G13490	0	0	0	0	0	0	0	0
AT1G13500	0	0	0.059568	0.0363603	0	0	0	0.101564
AT1G13510	0	0	0.428575	0.440593	0	0	0.134311	0.256396
AT1G13520	0	0.101238	0.0944788	0.403688	0.0519228	0.0276387	0.112513	0.161088
AT1G13530	0.211721	0.254953	0.237931	0.193643	0.145289	0.37122	0.0944492	0.1202
AT1G13540	0.717723	0.295479	0.468778	0.471292	0.181854	0.258137	0.722454	0.407473
AT1G13550	0	0	0.0816832	0.0997187	0.0598544	0.0318606	0.162125	0
AT1G13560	41.5321	42.4991	19.0873	19.556	42.1455	44.5159	19.2785	17.8233
AT1G13570	8.84851	8.19497	12.0501	12.1606	8.0645	6.92901	11.2664	11.2441
AT1G13580	2.97874	3.5251	3.78875	4.06123	4.4894	3.91438	4.04976	3.94945
AT1G13590	32.4577	34.4065	0.588082	0.71793	29.0874	33.5357	0.56027	0.713024
AT1G13600	0.11001	0	0.732611	1.25212	0.0402622	0	1.09057	1.20748
AT1G13605	0	0	0	0	0	0	0	0
AT1G13607	0	0.245928	0	0	0	0	0	0
AT1G13608	0	0	0	0.0663746	0	0	0.0647482	0
AT1G13609	0.207283	0.221875	5.03849	4.55004	1.13795	0.161529	3.86318	5.33487
AT1G13610	0	0	0.0736251	0.119842	0	0	0.0292263	0.111584
AT1G13620	0.0434333	0	0.347094	0	0	0	0	0
AT1G13630	4.01319	3.83308	1.88109	1.71919	3.3556	3.35588	1.67706	1.76431
AT1G13635	0	0	0.539053	0.511836	0	0	0.52307	0.272324
AT1G13640	62.9716	61.6219	31.4956	31.7708	50.3897	52.6412	35.5974	36.9452
AT1G13650	0.034427	0	1.7367	1.59537	0	0	0.941956	1.07499
AT1G13670	0	0	9.22667	8.59169	0	0	4.61954	6.83436
AT1G13680	0	0	0.160089	0	0	0	0	0.121313
AT1G13690	60.6488	61.0539	19.874	18.9793	63.4193	66.7663	21.2341	19.9488
AT1G05017	0.311859	0	0	0	0.34241	0	0.37099	0.354103
AT1G13700	0.103953	0.0278176	13.2658	11.853	0.114137	0.0911329	14.0358	15.5805
AT1G05023	0	0	3.21093	1.80918	0	0	1.91192	4.07092
AT1G05027	0	0	0.155529	0.12658	0	0	0	0
AT1G13710	2.00778	1.78454	9.72373	9.42224	1.02351	1.11058	9.27667	9.07832
AT1G13720	0	0	0	0	0	0	0	0
AT1G13730	54.1443	54.8393	10.1713	10.9067	65.1356	62.2927	10.6203	12.0181
AT1G13740	10.9404	11.5285	4.39791	4.63159	9.79233	8.90098	3.50658	4.03353
AT1G05033	0	0	0	0	0	0	0	0
AT1G13750	0.605295	0.262664	6.34062	6.98251	0.215544	0.267714	9.61382	9.54773
AT1G13755	0	0	0	0	0	0	0	0
AT1G13760	0.123409	0	0	0	0	0	0	0
AT1G13770	12.7918	12.291	8.18245	9.48738	10.9238	11.1705	8.8767	9.81044
AT1G13780	6.58463	6.86691	3.98413	4.33614	7.89069	8.0926	4.63273	4.63548
AT1G13790	0.555221	0.715592	2.61467	2.80507	0.46032	0.503304	3.49119	3.67966
AT1G13800	2.20825	2.45124	0.582108	0.448823	1.94191	2.10322	0.620252	0.52237
AT1G13805	0	0	0	0	0	0	0	0
AT1G13810	29.6826	31.9433	3.94278	5.9191	31.7998	33.6672	6.97964	7.69151
AT1G13820	5.99448	6.67007	29.6089	32.0724	4.78671	6.0376	30.6383	31.5036
AT1G13825	0	0	0	0	0	0	0.0578369	0
AT1G13830	0.26587	0.0284586	0.478054	0.810566	0.3503	0.0932327	0.379538	0.966033
AT1G13840	0	0	0	0	0	0	0	0
AT1G13850	0	0	0	0	0	0	0	0
AT1G13860	3.23196	3.15534	7.56864	8.48905	2.32673	2.40785	8.19654	7.86378
AT1G13870	24.8485	22.9842	14.1523	12.4854	23.6977	24.129	12.8049	14.2329
AT1G13880	16.2393	18.6323	10.8744	12.0706	17.7908	19.0031	11.0483	11.5652
AT1G13890	0	0	0	0	0	0	0	0
AT1G13900	5.93302	5.35979	12.2877	12.9824	5.62105	5.78745	12.9313	13.1549
AT1G13910	4.1829	3.67869	4.06549	3.74993	2.83008	2.43148	3.90012	4.77519
AT1G13920	0.249868	0.0205736	8.85121	9.00071	0.147725	0.112335	10.7237	10.803
AT1G13930	9.69391	10.6994	1569.5	1626.48	18.1567	20.2707	1907.6	2118.15
AT1G13940	7.56677	6.89803	6.4001	6.18215	6.92166	7.4891	6.64263	6.404
AT1G05037	0	0	0	0	0	0	0	0
AT1G13950	0.441441	0.31501	4.59342	4.71041	0.323125	0.172	6.03913	6.39079
AT1G13960	6.53239	6.67701	10.3497	9.58228	6.09943	7.74524	9.45895	9.14999
AT1G13970	0.528731	0.233038	1.36701	1.25164	0.375636	0.654388	1.25797	1.57151
AT1G13980	8.85942	8.31835	12.3633	14.2113	8.44783	8.02531	13.0613	12.7697
AT1G13990	10.8142	11.0158	21.4127	21.2414	11.6319	12.2869	25.9911	29.0573
AT1G14000	23.052	21.965	30.8244	28.4157	25.7946	25.6901	33.8337	33.7744
AT1G14010	18.7647	22.7583	16.5149	13.933	14.7045	17.5119	17.8221	15.5074
AT1G05043	0.912557	1.23727	0.243088	0.667713	0.200391	0.640012	0.217117	0.0690781
AT1G14020	11.1354	11.3374	9.51192	11.8901	9.49225	8.81413	9.74215	9.67703
AT1G14030	23.6232	22.9284	26.7469	26.2207	20.213	19.5347	25.3378	25.4464
AT1G05047	0	0	0	0	0	0	0	0
AT1G14040	6.01973	6.15903	2.63153	2.09944	6.67288	6.41519	2.15796	2.2434
AT1G14048	0	0	0	0	0	0.264464	0	0
AT1G14060	104.258	105.625	7.87881	7.83725	106.966	115.106	11.3288	12.3389
AT1G14071	4.79303	5.32045	11.7037	9.52527	6.23713	3.73505	8.44715	4.83759
AT1G14080	0.0547438	0.0195325	0.291654	0.378304	0.0601068	0	0.30391	0.165758
AT1G14100	0	0	0	0.0544349	0	0	0.0265505	0
AT1G14110	0	0	0	0	0	0	0	0
AT1G05053	0	0	0	0	0	0	0	0
AT1G14120	0.0527688	0.0847251	14.0215	16.313	0.115877	0.43177	21.971	20.6414
AT1G14130	3.82894	3.59808	4.80329	4.42503	5.4506	5.67263	5.58775	5.68728
AT1G14140	7.08539	6.81289	8.87724	10.2515	5.7687	6.80817	11.1432	11.2155
AT1G14150	1.04898	0.796841	128.244	123.63	0.817366	0.909725	104.821	104.776
AT1G14160	0	0	0.984229	1.48191	0	0	0.859542	0.783126
AT1G05057	4.26047	5.89049	0.354659	0	5.6524	5.81007	0.211179	0.403133
AT1G14170	2.62085	2.5041	8.01226	8.64449	2.33684	2.34389	9.8974	9.14731
AT1G14180	1.27644	1.79454	2.98786	3.13645	0.962216	1.20253	4.10212	3.09338
AT1G14185	0	0	1.61004	0.982766	0	0	1.06763	0.665489
AT1G14190	0	0.043669	1.67089	1.16916	0	0	1.16478	1.50551
AT1G14200	16.8852	14.2083	11.9922	12.8547	12.4668	14.9074	10.6046	13.4835
AT1G14205	9.36603	9.00926	5.31016	6.32828	9.65822	6.43561	7.07661	5.74851
AT1G14210	17.4233	17.1299	42.2465	41.1379	15.8856	16.553	57.1587	63.0979
AT1G14220	0	0	1.06794	1.3487	0	0	0.96481	0.7116
AT1G14230	9.54442	10.1972	9.17844	8.81635	13.8813	14.6116	12.5404	12.7379
AT1G14240	0	0	1.97193	1.95596	0	0	1.1532	1.0807
AT1G14250	0	0	0.354295	0.237888	0	0	0.16877	0.30204
AT1G14260	0	0.0971248	0.589161	0.8299	0.22416	0.0265157	0.809565	1.10756
AT1G14270	14.8442	16.2982	28.4309	28.7724	12.6986	13.8247	29.0006	31.2205
AT1G14280	0.384199	0.514055	33.3319	34.0385	0.400745	0.269454	27.1714	26.6108
AT1G14290	0.796712	0.574332	21.0172	22.2671	1.10684	1.10233	16.5957	17.0773
AT1G14300	56.8416	58.0826	6.19981	7.75527	64.3536	65.2415	8.57914	7.9405
AT1G14310	7.28209	6.32614	14.8297	16.2165	6.99122	8.30643	18.2045	22.7285
AT1G14315	0	0	0.0648158	0	0	0	0	0
AT1G14320	1725.53	1761.53	261.517	275.043	1748.8	1856.12	343.176	355.427
AT1G14330	4.64813	5.15536	8.07969	8.52117	3.86119	4.86128	7.47567	7.60415
AT1G14340	4.88299	6.12558	11.2468	11.113	8.84452	8.36163	13.5786	13.3137
AT1G14345	2.19351	1.24733	115.378	107.166	2.14498	1.92299	97.3639	93.9828
AT1G05067	0	0	0	0	0	0	0	0
AT1G05073	0	0	0	0	0	0	0	0
AT1G14350	0.221615	0.39536	9.93249	9.17075	0.421765	0.414474	7.90907	7.83425
AT1G14360	45.3491	46.2173	15.1823	14.0815	33.1313	35.5313	12.6798	11.9345
AT1G14370	5.11291	4.80393	5.22094	4.87265	4.47025	4.13927	5.38402	5.7195
AT1G05077	0.103642	0.110937	0	0.50556	0	0.121147	0.123293	0
AT1G14380	10.0344	9.99052	14.7039	16.0909	8.41161	8.96942	13.9119	14.6052
AT1G05083	0	0	0.247702	0.0604789	0	0	0.176991	0.563115
AT1G14390	0.475686	0.58191	0.814587	0.56352	0.432752	0.571915	0.388032	0.324073
AT1G14400	40.0976	40.2575	60.5663	59.4908	36.5724	36.8159	57.6317	64.9665
AT1G14410	63.2044	62.3674	11.7889	13.2043	65.4249	65.1527	16.6319	14.8745
AT1G14420	0	0	0.0519728	0.169195	0.0190418	0.020272	0.185681	0.177229
AT1G14430	0.500477	0.446423	5.26604	6.24568	0.622774	0.448506	4.24698	3.4854
AT1G14440	13.6064	13.6004	8.06183	7.9711	14.5915	13.4097	5.61363	6.58878
AT1G14450	1.32123	0.848544	0.263964	0.515594	1.16053	0.803082	0.75444	0.7201
AT1G14453	0.216804	0.541486	0	0.08813	0.238043	0.591317	0.257911	0.0820573
AT1G14455	0.65426	0.891312	0	0.0725331	1.37141	0.764765	0	0
AT1G14460	1.37347	1.25007	5.47977	6.82008	0.912036	1.144	5.79199	5.84586
AT1G05093	0	0	0	0	0	0	0	0
AT1G14470	5.46464	5.27106	1.95105	1.46964	5.38402	4.63892	1.97742	2.78394
AT1G14480	5.62233	4.8101	2.89014	2.42726	5.63241	5.15681	4.29618	3.91424
AT1G14490	2.77569	3.55163	0.860497	1.01159	2.97755	2.98345	0.265677	0.108679
AT1G14500	0	0	0.0989392	0.0301962	0	0.0868305	0	0
AT1G14510	49.2829	50.0665	15.6493	18.3832	50.4826	54.2209	19.413	20.1275
AT1G14518	0.514954	0.489958	0	0	0.565401	1.0701	0	0
AT1G14520	103.658	103.603	6.71256	7.26406	91.516	94.9505	5.42172	4.40471
AT1G14530	6.47148	6.7092	3.00866	2.90363	6.0106	6.75573	2.85669	2.88841
AT1G14540	0.273647	0.175746	1.09341	0.767532	0.240364	0.0639731	0.585959	0.435001
AT1G14550	0	0	0	0	0	0	0	0
AT1G14560	17.1923	16.8262	7.15718	6.6994	15.2248	15.4541	7.81473	7.9851
AT1G14570	23.4414	21.8635	18.9622	19.6744	22.6501	21.5399	18.9502	21.1548
AT1G14580	4.25879	4.16409	10.7992	12.0184	4.64603	4.32392	7.85925	8.21447
AT1G05097	0	0	0	0	0	0	0	0
AT1G05103	0	0	0.111187	0.542949	0	0	0.132411	0.252768
AT1G05107	0	0	0.107723	0.131509	0	0	0	0
AT1G14590	6.20888	6.36369	6.0825	6.72388	6.02751	6.69713	6.15987	8.65591
AT1G14600	2.30027	1.89169	1.93352	2.59991	1.44761	1.04928	1.40158	1.11482
AT1G14610	79.7115	77.2014	33.5111	31.8846	79.3738	73.0899	42.3744	42.4516
AT1G14620	59.1289	57.0844	9.88814	10.25	57.3328	57.9559	11.2182	12.869
AT1G14630	0.62325	0.722716	1.42675	1.39342	0.51323	0.819581	2.84212	3.30248
AT1G14640	7.56633	6.25182	4.55261	3.65126	6.70435	6.05135	5.35145	4.82317
AT1G14642	15.7347	17.9651	10.7405	4.15747	17.2761	13.1811	11.2309	10.1241
AT1G14650	44.6047	44.5907	24.2221	23.1184	46.6854	40.3764	24.2163	22.346
AT1G14660	4.23347	4.49003	3.57138	3.65164	3.72706	3.66611	4.00744	4.05951
AT1G05113	0	0	0	0	0	0	0	0
AT1G14670	43.5983	46.2266	42.7442	45.5989	48.3884	48.0565	50.1052	50.1967
AT1G14680	2.22411	0.976688	1.73751	1.42569	1.65931	1.8665	2.4423	2.00736
AT1G14685	22.907	21.8613	30.2042	33.5512	21.499	21.1111	28.432	30.3677
AT1G14686	0	0	0.220777	0.134762	0	0	0.13146	0.313691
AT1G14687	2.31488	2.59219	4.26904	3.3007	2.58076	3.33029	4.27898	5.09515
AT1G14688	0.108007	0	0	0.0658569	0.0592941	0	0.0642432	0
AT1G05117	0	0	0	0.159903	0	0	0	0
AT1G14690	13.5865	13.6055	14.0358	14.2063	16.6656	16.1604	16.4625	16.8581
AT1G14700	0	0	23.9593	23.1932	0	0	19.5396	19.4856
AT1G14710	47.2826	44.3328	32.5783	29.8396	46.7785	43.7017	44.5188	39.9319
AT1G14720	21.3363	21.7199	47.4508	46.2913	92.4314	104.455	164.416	171.035
AT1G14730	0.154814	0.463992	4.36107	3.77587	0.407952	0.325731	3.38868	3.23444
AT1G14740	33.8533	31.9348	40.9183	39.8415	35.8851	34.2642	39.8788	43.0887
AT1G14750	2.8329	2.07312	0.433143	0.299642	1.06326	1.31779	0.275106	0.213349
AT1G14755	0.425113	0.975082	0.0606653	0.22218	1.0002	0.638889	0	0
AT1G14760	22.7525	23.9193	2.0293	1.98189	24.7138	25.3131	1.40166	1.15333
AT1G14770	10.4037	11.1544	3.65791	4.23603	11.7235	11.5409	3.44014	3.82757
AT1G14780	0.349954	0.390197	1.23809	1.33364	0.384238	0.426106	1.49177	1.53977
AT1G14790	0.5477	0.567934	2.66717	2.80733	0.63894	0.550177	4.39795	4.60588
AT1G14800	0	0	0	0	0	0	0	0
AT1G14810	114.456	116.032	34.7696	40.0196	124.204	129.333	48.9625	51.4938
AT1G05123	0	0	0	0	0.235341	0	0	0
AT1G14820	2.66768	2.65151	14.4662	15.982	2.53383	2.74703	17.7061	17.0203
AT1G14830	23.3415	24.8922	27.0995	27.9555	22.2606	21.6622	28.1613	27.8768
AT1G14840	5.56334	4.84769	17.0628	17.4457	4.8756	4.01091	15.1423	16.8022
AT1G14850	36.4107	36.1073	8.14068	8.24724	39.2165	34.2422	8.9184	8.54332
AT1G14860	20.3947	18.1502	7.75366	6.79748	16.1868	16.9585	4.55488	5.61929
AT1G14870	1.2363	1.39119	7.09318	9.47115	2.26235	1.74154	4.78923	5.79504
AT1G05127	0	0	0	0	0	0	0	0
AT1G14880	0	0	0.0737297	0	0	0	0	0
AT1G14890	1.5607	1.70398	26.6906	27.5211	1.85068	1.75133	24.4331	25.6247
AT1G14900	56.6646	56.2755	54.3581	54.1056	51.7473	54.109	28.2266	29.1254
AT1G14910	18.1317	18.4437	17.4654	16.0685	18.3469	16.4057	18.9739	18.1582
AT1G05133	0	0	0	0.138635	0	0.0664417	0.270475	0.064541
AT1G14920	73.6699	73.7865	30.9139	32.1203	77.5922	72.8301	26.9682	26.5804
AT1G14930	412.726	401.166	1.21659	0.913976	378.892	395.76	0.390066	0.425499
AT1G14940	365.709	354.889	0.319333	0.167075	365.083	400.413	0.108654	0.103708
AT1G14950	243.011	241.613	0.695677	0.499577	211.043	229.37	0	0.0465153
AT1G14960	6.78322	7.26072	22.6448	20.0665	3.89205	7.51967	7.28847	8.89466
AT1G14970	4.23654	4.57782	4.00433	3.59688	5.22567	5.2185	8.42098	8.44869
AT1G14980	223.858	225.616	25.1853	25.3417	203.449	230.238	29.2213	31.7267
AT1G14990	24.7211	25.883	10.3569	10.8727	23.3236	26.6069	12.4946	12.6544
AT1G15000	0	0	0	0	0	0	0	0
AT1G15002	4.4449	4.79384	0.0168187	0.0410645	4.99126	5.68765	0.0200291	0
AT1G05137	0	0	0	0	0	0	0	0
AT1G15010	0.624521	0.238744	1.60419	1.3056	0.39183	0.730003	0.636802	0.607816
AT1G15015	0	0	0	0	0	0	0.0488492	0
AT1G15020	7.67009	7.75091	6.54032	6.56906	7.78434	8.78861	7.83378	7.10478
AT1G15030	10.5862	10.642	23.8034	21.8189	8.61798	9.99812	22.5292	22.7606
AT1G05143	1.04502	0.139823	2.47927	1.59299	1.43425	0.763453	1.70935	2.96645
AT1G15040	0.0913359	0.0977655	1.34576	2.14413	0.200567	0	1.43967	1.58155
AT1G05147	0	0	0	0	0	0	0	0
AT1G15050	0.306943	0.438066	0.987978	0.707037	0.411904	0.63784	0.892569	0.42597
AT1G15060	4.15881	3.49117	9.20498	9.0343	3.18172	2.83454	10.1688	9.93994
AT1G15080	2.61159	2.08287	4.78278	4.43375	4.16059	3.80089	4.4774	3.9538
AT1G15090	0	0	0	0	0	0	0	0.531155
AT1G05153	0	0	0	0.147602	0	0	0	0.274863
AT1G15085	0.384626	2.47021	2.8816	1.87619	0.211153	0.224794	2.9741	1.31018
AT1G15100	23.6849	21.1334	15.2654	16.4595	23.9639	25.4687	18.4889	14.6076
AT1G15110	9.4058	9.35444	4.26137	4.13653	8.37564	7.27191	3.99993	2.90965
AT1G15120	45.2497	48.8062	32.934	32.2069	41.5925	53.3314	37.6737	40.2241
AT1G15125	4.6541	5.15521	50.2845	46.4216	4.80496	5.71083	31.3463	31.2603
AT1G15130	23.4413	23.7053	24.8415	26.4515	26.0142	21.8783	30.3108	28.5635
AT1G15140	19.9701	16.8717	43.4737	40.2297	21.1096	18.7777	49.5597	40.9157
AT1G15150	0.0165075	0	0.0659594	0	0.0181247	0	0.0196375	0
AT1G15160	4.73423	4.20741	2.32119	1.16526	3.76737	3.29999	2.22175	2.31789
AT1G15165	5.64687	5.61519	6.64215	6.1936	3.37519	2.89021	5.48535	5.69094
AT1G15170	10.1163	9.51806	5.4858	5.53596	10.4726	11.0498	7.92854	7.20085
AT1G15175	1.06312	1.11021	3.00464	3.19374	1.11033	1.12145	1.78909	2.2965
AT1G15180	96.7726	97.7037	23.1435	23.4823	86.8103	92.0409	17.0588	19.759
AT1G15190	2.77838	2.1546	0.424806	0.311162	5.6342	5.86564	1.11297	0.740398
AT1G15200	87.0235	83.5118	37.2165	33.8531	79.1084	75.491	42.1877	40.424
AT1G15210	15.991	14.7173	2.11797	2.1068	10.7227	9.31258	1.52015	1.31315
AT1G15215	9.19854	9.44732	5.95404	6.15042	7.42531	7.2686	8.01098	7.38604
AT1G15220	14.8135	15.058	6.91071	9.18929	18.1002	18.8787	9.11709	9.51975
AT1G15230	92.475	91.7298	23.2465	23.4484	88.8226	93.2349	27.9262	30.1232
AT1G15240	14.8568	14.9661	14.577	14.7559	13.9651	12.3878	14.738	13.0643
AT1G15250	238.324	236.343	30.0549	32.8772	244.562	271.644	50.8013	51.6114
AT1G15260	30.7464	30.2707	80.4583	76.5458	25.6341	27.9364	67.4358	70.7402
AT1G15270	22.9089	25.2178	15.521	17.626	20.6304	27.9609	16.3344	19.1194
AT1G15280	49.6823	49.818	27.3158	28.3786	47.2337	41.3063	29.5344	29.3948
AT1G15290	23.0942	22.7314	28.9493	30.0092	21.4007	18.1477	29.7352	27.153
AT1G15310	9.89577	9.19758	4.03707	5.0436	12.9387	14.5693	7.1666	6.54019
AT1G15320	0	0	0	0	0.0503078	0	0.0272534	0.0260129
AT1G15330	22.3535	20.9251	0.714107	0.93884	20.7094	19.6048	0.359792	0.624392
AT1G15340	81.9133	79.5963	79.0842	71.8035	88.421	83.4038	63.3346	68.6825
AT1G15350	10.0878	9.31875	23.4669	25.7836	7.91507	9.44944	25.508	27.0666
AT1G15360	0	0	0	0	0	0	0.105499	0.134263
AT1G15370	23.0775	26.4827	18.5271	21.6683	23.5895	26.0651	21.011	21.1397
AT1G15380	1.85704	1.86353	7.15932	6.97084	1.91153	2.40811	3.79697	3.95361
AT1G15385	0	0	0.110301	0.0673274	0	0	0	0.125376
AT1G15390	57.4206	58.1149	21.1115	20.5887	60.0786	61.2624	28.2118	28.9964
AT1G15400	17.6233	18.2454	42.6862	43.3993	16.9852	19.6482	47.9286	48.9082
AT1G05163	0	0	0.286173	0.116453	0.209697	0.111622	0.0567998	0.216858
AT1G15405	0	0	0	0	0	0	0	0
AT1G15410	8.85674	10.1711	12.2662	12.375	9.93865	9.47529	14.4112	13.6359
AT1G15415	0.745774	0.731749	0	0.227366	0.88707	0.726445	0.147863	0.282265
AT1G15420	101.739	97.7847	9.09481	8.67417	99.1319	100.492	11.5078	11.6032
AT1G15430	4.00088	5.41832	3.28416	3.28805	4.25913	5.20529	4.05591	3.81204
AT1G15440	93.5337	93.3465	8.72439	8.89479	99.3275	93.4939	13.5067	11.8198
AT1G15450	0	0	0	0	0	0	0	0
AT1G15460	0.0250752	0.0671009	0.0876692	0.275211	0.0825951	0.0586208	0.149148	0.0284719
AT1G15470	10.7219	9.43894	8.06557	7.8985	9.24962	9.66815	9.26677	8.99404
AT1G15480	27.163	27.1837	5.77658	6.32724	25.5382	26.6624	6.91745	6.78498
AT1G15490	6.1039	6.65995	4.92978	4.5209	4.05742	4.36095	5.51968	4.14236
AT1G15500	615.932	631.925	119.663	123.215	549.226	549.183	129.773	124.642
AT1G15510	26.0015	25.6489	5.36709	6.75938	27.4148	24.2656	7.20026	6.99127
AT1G15520	1.30529	1.10177	0.521557	0.445701	1.24481	0.985201	0.363795	0.321829
AT1G15530	6.63875	6.14732	10.3334	11.7797	5.38006	5.66605	10.5509	11.7258
AT1G15540	0.0482794	0.077517	0.0241138	0	0	0	0	0
AT1G15550	36.3904	34.2047	1.54493	1.08171	27.8189	27.4893	1.08226	0.723096
AT1G05173	4.85276	6.06009	0	0	0.888026	2.64711	0	0
AT1G15570	1.28963	1.30776	4.81397	3.55924	0.912926	1.01157	2.44253	2.42769
AT1G15580	0	0	0.752685	0.216206	1.36263	2.90132	4.74544	7.29743
AT1G15590	0	0	0	0	0	0	0	0
AT1G15600	0	0	0	0	0	0	0	0
AT1G15610	0	0	0	0	0	0	0	0
AT1G15620	0	0	0.111426	0	0.0816488	0	0	0.0422185
AT1G15625	0	0	0.176785	0.129492	0	0	0	0.0401896
AT1G15630	0	0	0.0941359	0.038307	0	0	0.112105	0.0713348
AT1G15640	0	0	0.108911	0.0997187	0	0	0.1297	0.123797
AT1G15650	0	0	0	0	0	0	0	0
AT1G15660	3.41048	4.14197	6.68261	6.44651	6.97069	6.4244	4.05713	4.87036
AT1G15670	21.0192	21.7668	12.9999	12.9513	38.14	35.8548	21.2958	17.1747
AT1G15680	0	0	0	0	0	0	0	0
AT1G05177	0.152495	0	0	0	0	0	0	0
AT1G15690	873.432	862.135	294.4	305.493	851.879	795.25	305.636	266.633
AT1G05183	0	0	0	0	0	0	0	0
AT1G15700	0	0	0	0	0	0	0	0
AT1G15710	11.9923	12.462	9.99905	10.9269	12.4629	11.9049	11.769	12.7119
AT1G15720	0	0	0	0	0	0	0	0.0268847
AT1G05187	0	0	0	0	0	0	0	0
AT1G15730	23.0121	27.1069	39.3075	38.2509	26.7274	25.4455	42.0881	44.5561
AT1G05193	0	0	0	0	0	0	0	0
AT1G15740	8.95952	9.04128	40.365	40.8531	8.03209	8.39233	37.2144	38.9801
AT1G15750	62.236	59.5377	37.5279	36.8049	62.3677	54.9267	42.5275	35.8179
AT1G05197	0	0	0	0	0	0	0	0
AT1G15757	0	0	0	0	0	0	0	0
AT1G15760	1.74564	1.76275	0.822532	0.281161	1.59118	1.19349	0.861995	1.19674
AT1G15770	0.0306068	0	0.0611481	0	0.0672105	0.107329	0	0
AT1G15772	0.115388	0.329361	0	0.0938095	0.422306	0.674383	0	0.131018
AT1G15780	13.3245	12.4586	10.9904	10.752	14.6148	11.9075	14.2781	12.3369
AT1G15790	3.53634	4.02519	1.04484	0.51629	5.00387	5.18159	1.98493	1.92286
AT1G15800	5.54817	7.35947	7.2924	7.18679	6.14999	7.07482	8.14755	8.07812
AT1G15810	53.8455	48.1346	11.0979	11.5172	47.5042	44.246	15.3777	15.7093
AT1G05203	0.0783175	0.167661	0	0	0	0.0915452	0.0931671	0
AT1G15820	1.46631	0.769375	3237.75	3480.12	0.789193	0.772964	2907.7	3087.05
AT1G05207	0	0.207001	13.2328	10.9663	0	0	9.66231	12.4065
AT1G15830	9.16103	8.5744	7.42728	8.7866	9.61636	6.45525	6.72359	6.72781
AT1G15825	0	0.276516	0.387081	0	0.0709096	0.0754907	0.230484	0.0733311
AT1G15840	54.9436	59.5339	1.38617	1.23487	53.2847	54.7105	0.579998	0.468429
AT1G15850	0.0818353	0	0	0	0.179705	0.6696	0	0
AT1G15860	22.3479	23.4004	13.7129	14.0055	24.3889	28.1756	15.784	18.1032
AT1G15870	25.0633	24.5637	0.739475	0.945737	24.8481	26.4946	1.25804	1.0807
AT1G15880	21.3678	21.1396	30.798	31.5102	20.088	21.3216	31.358	30.8962
AT1G15885	10.9214	9.84437	12.7599	14.6426	11.2199	11.4222	11.0168	11.3855
AT1G15890	0.743549	0.593759	1.8392	1.87107	0.673846	0.482852	2.38683	2.4524
AT1G15900	3.28214	2.90936	1.17826	0.750476	3.26583	2.69753	0.732087	1.16461
AT1G15910	6.32786	6.83046	9.94837	9.45873	5.40871	5.58648	9.38577	9.70131
AT1G15920	20.24	19.1034	9.6165	11.3834	23.5266	25.4308	11.8216	11.3249
AT1G15930	489.262	490.428	61.6786	70.3571	478.935	527.131	84.0391	77.5307
AT1G15940	21.0208	20.4448	10.4754	9.03184	28.0072	25.6492	12.0678	12.8571
AT1G15950	13.3902	14.6736	7.38586	7.16154	16.4693	16.5822	7.68046	7.08984
AT1G05213	0.338133	0.361935	0.478508	0.618524	0.417665	0.576396	0.402245	0.559907
AT1G15960	0.197182	0.152434	4.51938	4.48861	0.192443	0.179266	5.12142	5.72168
AT1G15970	0.738763	0.677801	6.0092	6.79976	0.598696	0.719616	6.61221	7.19002
AT1G15980	1.9332	1.76751	127.334	117.016	2.45424	2.51864	118.605	126.034
AT1G15990	0	0.01505	0	0.0342927	0	0	0.0501786	0
AT1G16000	114.153	104.383	21.797	21.2714	97.0153	112.021	22.1923	23.2468
AT1G16010	33.2777	31.2207	20.7174	21.3371	33.1841	33.3665	24.6496	24.3197
AT1G16020	4.982	5.14882	9.96763	9.49734	4.38548	3.88231	10.2354	8.8104
AT1G16022	0	0	0.306689	0.280804	0	0	0.913079	0.610063
AT1G16025	0	0	0	0	0	0	0	0
AT1G16030	5.46857	5.34891	2.19316	2.546	4.82119	4.77054	2.45156	2.81409
AT1G16040	12.4551	13.3058	4.61705	4.56852	12.1528	12.6251	5.87457	7.04349
AT1G16060	0.215199	0.213894	0.245678	0.187452	0.253158	0.341384	0.237717	0.104721
AT1G16070	0.0218952	0.0585913	0.776447	0.600772	0.0120201	0.0255933	0.0390701	0.0372917
AT1G16080	24.9289	25.6607	76.0743	79.01	22.4925	24.61	76.2135	79.8429
AT1G16090	5.33778	4.18615	4.30261	4.60812	3.39456	4.13896	2.98633	3.15044
AT1G16100	0.474196	0	0	0	0	0	0	0
AT1G16110	0	0.0145306	5.31571	4.98294	0	0	4.69935	4.73207
AT1G05217	0	0	0	0	0	0	0	0
AT1G16120	0.0128256	0.0137285	0.0896831	0.156407	0	0	0.213604	0.0873778
AT1G16130	0.0880183	0.0942142	1.23094	1.30338	0.096641	0.191071	1.07699	0.95658
AT1G16150	0	0	0.147089	0.277511	0	0	0.0796208	0.0607973
AT1G16160	0.0134432	0.0143896	0.080573	0.0491817	0.073801	0.0942827	0.0319844	0.0457928
AT1G16170	17.7482	18.4088	16.6669	16.7247	16.7088	17.0167	16.882	17.8207
AT1G16180	69.995	73.1419	64.1741	71.2656	70.2321	74.7087	77.3514	76.2699
AT1G16190	35.5519	33.1539	8.17255	6.28723	33.9642	35.3906	10.3482	9.94503
AT1G16210	65.782	64.1687	41.4732	40.3106	69.7005	73.4672	46.4577	44.1254
AT1G16220	1.8936	2.15136	1.95794	2.53205	1.76906	1.98043	3.53704	3.13086
AT1G16225	0	0	0	0.103636	0	0	0	0.0964946
AT1G05223	0	0	0	0	0	0	0	0
AT1G16230	0	0	0	0	0	0	0.128486	0
AT1G16240	25.2501	24.7796	43.212	43.6862	23.43	23.4764	40.0886	42.2383
AT1G16250	6.70545	6.76115	7.25775	7.07682	6.06412	5.87395	6.42221	6.34187
AT1G16260	0.27182	0.334598	10.0602	11.1875	0.193992	0.111206	9.08641	9.90738
AT1G16270	26.8174	26.3538	5.76321	5.84919	38.2496	32.4664	9.04257	8.69139
AT1G16280	33.0206	31.7906	5.55738	4.9437	30.7627	32.9518	5.54081	6.18637
AT1G16290	0.0197921	0	0	0	0	0.0231349	0	0
AT1G16300	18.3435	17.2168	2.79977	1.7855	15.2949	16.6742	2.18962	2.2562
AT1G16310	0	0	1.01405	1.67124	0	0	0.764826	0.749224
AT1G16320	18.1338	16.4119	54.4314	47.8237	21.3671	22.3339	59.4898	60.4313
AT1G16330	0.102974	0.165334	0.805763	0.795311	0.301497	0.320976	0.204164	0.116923
AT1G16340	8.60743	8.26454	6.64089	8.3632	9.01526	9.2705	10.9054	9.79988
AT1G16350	135.972	141.032	27.2513	25.9847	138.107	133.465	33.0506	29.8762
AT1G16360	0.653138	0.654011	0.273603	0.436788	0.832788	0.541805	0.0250638	0.430614
AT1G16370	0.190724	0.12249	2.76253	2.67473	0.0418816	0.066881	1.67896	2.25221
AT1G16380	0	0	0	0.0175893	0	0	0	0
AT1G16390	0.435974	0.466664	26.1304	27.3064	0.134032	0.183459	15.7044	13.9401
AT1G16400	0	0	10.6582	9.93646	0	0	12.8355	12.7772
AT1G16410	0	0	3.05422	2.46422	0	0	3.23448	3.29147
AT1G16420	0	0	0.046384	0.141564	0	0	0.0828569	0
AT1G16430	14.626	16.1954	5.45024	4.64077	13.29	15.1669	5.39974	5.31014
AT1G16440	0.198059	0.400447	0.461643	0.241531	0.1933	0.128617	0.235613	0.224888
AT1G16445	5.17692	5.54134	3.61996	4.71386	7.95771	7.38258	8.58085	8.34702
AT1G16450	0	0	0	0	0	0	0	0
AT1G16460	13.3091	14.6083	23.3558	25.055	12.4756	13.7762	23.4343	23.713
AT1G16470	27.6566	26.7575	10.6498	11.0304	30.137	33.9426	15.3184	15.4203
AT1G16480	3.14314	3.35322	0.907509	0.955074	3.64597	3.34445	1.41614	1.36354
AT1G05227	0	0	0	0	0	0	0.141512	0
AT1G16489	0	0	0	0	0	0	0	0
AT1G16490	0	0	0	0	0	0	0	0
AT1G16500	7.07389	6.8233	5.21241	4.72327	3.89821	5.75348	4.38356	6.10807
AT1G05233	0	0	0	0	0	0	0	0
AT1G16510	0.873348	1.40224	3.5293	3.63081	1.00249	1.02086	6.1392	8.15859
AT1G05237	0	0	0	0	0	0	0	0
AT1G16515	3.65777	3.5748	2.01227	2.9091	3.02663	4.02771	1.76575	2.34749
AT1G16520	22.4578	24.3267	7.11135	6.95118	22.2942	22.2761	7.10098	6.49998
AT1G16530	0.0465273	0	0.650685	0.283698	0.102171	0	0.332096	0.739619
AT1G16540	4.78428	5.6804	3.90916	3.18625	5.81396	5.38873	3.6193	3.36226
AT1G16560	24.6502	25.0993	21.5701	22.4324	21.2252	22.2867	24.2581	25.1001
AT1G05243	0	0	0	0	0	0	0	0
AT1G16570	9.69017	11.8724	9.93978	10.6207	10.002	10.2971	13.3138	11.0937
AT1G16590	11.6176	10.3787	3.75027	3.78522	10.4513	10.6773	4.25514	4.96773
AT1G16610	77.113	79.963	17.1303	14.3178	86.9969	81.9888	20.1724	15.7222
AT1G16630	0.200367	0.176624	1.97797	1.89727	0.129409	0.192878	0.0420632	0.0401486
AT1G16635	4.43697	4.92045	0.0399298	0	4.73997	4.90602	0.0951036	0
AT1G05247	0	0	0	0	0	0	0	0
AT1G16640	0.620364	0.442689	1.03283	0.958269	0.317865	0.531772	0.78719	0.657439
AT1G16650	15.2914	17.2348	4.6568	4.69719	18.6589	18.8789	5.99802	5.87517
AT1G16670	5.16822	4.7829	6.90151	7.02477	5.63512	5.70551	6.80994	6.39809
AT1G16680	15.8663	15.9367	12.1157	13.357	14.2545	13.4828	13.2064	12.0291
AT1G16690	3.81667	3.78132	4.09631	4.6111	4.83378	4.91781	5.25835	4.53525
AT1G16700	18.3044	18.2848	21.0182	20.7346	15.7806	16.3653	22.502	23.4385
AT1G16705	0	0.208359	0	0	0.0356209	0	0.0771881	0.0368374
[truncated: 30,834 more rows]

## Sheet: 0dvs7d
GENEID	0d_rep1	0d_rep2	7d_rep1	7d_rep2	Xray_0d_rep1	Xray_0d_rep2	Xray_7d_rep1	Xray_7d_rep2	0d vs X0d log2FoldChange	0d vs X0d padj	7d vs X7d log2FoldChange	7d vs X7d padj	X0d vs X7d log2FoldChange	X0d vs X7d padj	Gene Model Description	Gene Model Type	Primary Gene Symbol	All Gene Symbols
AT1G01010	2.66595	2.74386	2.56067	2.77594	10.4701	9.6603	7.39188	5.79802	1.89755	2.28639e-24	1.17392	3.62651e-07	-0.556109	0.00263214	NAC domain containing protein 1;(source:Araport11)	protein_coding	NAC DOMAIN CONTAINING PROTEIN 1 (NAC001)	NAC DOMAIN CONTAINING PROTEIN 1 (ANAC001);NAC DOMAIN CONTAINING PROTEIN 1 (NAC001); (NTL10)
AT1G01180	0.784573	0.738008	15.6747	16.2073	10.0501	10.2547	25.1435	28.3453	3.73588	1.28314e-46	0.659454	4.53735e-08	1.42364	5.78686e-25	S-adenosyl-L-methionine-dependent methyltransferases superfamily protein;(source:Araport11)	protein_coding	0	0
AT1G01190	0.0790778	0.296256	2.48828	2.19389	0.0217062	0.092434	1.12886	0.763213	-0.0739134	0.528919	-1.19343	0.000935368	3.75832	6.27294e-06	cytochrome P450, family 78, subfamily A, polypeptide 8;(source:Araport11)	protein_coding	CYTOCHROME P450, FAMILY 78, SUBFAMILY A, POLYPEPTIDE 8 (CYP78A8)	CYTOCHROME P450, FAMILY 78, SUBFAMILY A, POLYPEPTIDE 8 (CYP78A8)
AT1G01220	5.67767	5.46961	8.7517	8.45777	13.8776	12.1399	17.935	17.4559	1.23936	1.07709e-27	0.964038	1.55728e-25	0.478113	8.53123e-06	Encodes a bifunctional enzyme that has both L-fucokinase and GDP-L-fucose pyrophosphorylase activities. It catalyzes the two steps of the L-fucose salvage pathway for the generation of activated GDP-L-fucose. This pathway seems to be of minor importance for cell wall polysaccharide biosynthesis compared to the de novo GDP-L-fucose biosynthesis pathway in Arabidopsis.	protein_coding	L-FUCOKINASE/GDP-L-FUCOSE PYROPHOSPHORYLASE (FKGP)	L-FUCOKINASE/GDP-L-FUCOSE PYROPHOSPHORYLASE (FKGP);ARABIDOPSIS THALIANA L-FUCOKINASE/GDP-L-FUCOSE PYROPHOSPHORYLASE (AtFKGP)
AT1G01340	0.940801	0.67595	2.43316	1.80739	2.32064	2.09395	5.19731	4.31687	1.36829	7.9749e-06	1.02619	3.46946e-06	1.1157	1.65669e-07	member of Cyclic nucleotide gated channel family, regulated by Bacillus amyloliquefaciens under high calcium stress.	protein_coding	CYCLIC NUCLEOTIDE GATED CHANNEL 10 (CNGC10)	CYCLIC NUCLEOTIDE GATED CHANNEL 10 (CNGC10)
AT1G01370	0.330791	0.395733	1.20512	1.35257	0.277739	0.0454896	0.462955	0.309318	-0.106469	0.538772	-1.49983	0.00223748	0.778358	0.202327	Encodes a centromere-identifying protein histone H3 variant. Localized at centromeres in both mitotic and meiotic cells. Aurora3 phosphorylates CENH3 at S65; this post-translational modification is required for the proper development of the floral meristem.	protein_coding	(HTR12)	CENTROMERIC HISTONE H3 (CENH3); (HTR12)
AT1G01380	1.4187	1.17147	2.79387	4.00393	3.69394	3.07974	3.18252	3.63598	1.18031	0.00472151	-0.0244834	0.949351	0.0437969	0.904719	ETC1 is involved in trichome and root hair patterning in Arabidopsis.	protein_coding	ENHANCER OF TRY AND CPC 1 (ETC1)	ENHANCER OF TRY AND CPC 1 (ETC1)
AT1G02360	0	0.0859036	2.16454	3.22969	0.0881164	0	0.827416	1.27576			-1.18334	0.00310925	4.1119	3.72158e-05	Chitinase family protein;(source:Araport11)	protein_coding	0	0
AT1G02380	0.946232	0.872169	1.39157	0.833387	3.83827	3.59466	2.93919	2.17866	1.95709	2.0416e-08	0.848885	0.0249826	-0.462159	0.125277	transmembrane protein;(source:Araport11)	protein_coding	0	0
AT1G02520	0.344479	0.548996	0.397638	0.392083	2.63077	2.10279	1.75757	1.15604	2.39014	1.06726e-18	1.71301	1.81867e-07	-0.631676	0.00948895	Encodes an ATP-binding cassette (ABC) transporter. Expressed in the vascular tissue of primary stem. The mRNA is cell-to-cell mobile.	protein_coding	ATP-BINDING CASSETTE B11 (ABCB11)	P-GLYCOPROTEIN 11 (PGP11);MULTI-DRUG RESISTANCE 8 (MDR8);ATP-BINDING CASSETTE B11 (ABCB11)
AT1G02620	1.07628	1.07167	2.62532	2.80818	0.522157	0.67292	1.25058	1.02314	-0.229523	0.391156	-1.12908	0.00180493	0.791845	0.0976917	Ras-related small GTP-binding family protein;(source:Araport11)	protein_coding	0	0
AT1G02650	0.325206	0.48347	1.73257	1.6965	2.08288	2.70316	4.363	4.65675	2.4886	5.30389e-10	1.25302	5.61505e-07	0.915894	0.000209465	Tetratricopeptide repeat (TPR)-like superfamily protein;(source:Araport11)	protein_coding	0	0
AT1G02670	0.159943	0.171202	0.981457	1.21209	0.627187	0.480748	2.69096	3.04844	1.38583	0.0123195	1.24771	1.08e-06	2.3564	1.25723e-15	P-loop containing nucleoside triphosphate hydrolases superfamily protein;(source:Araport11)	protein_coding	0	0
AT1G02730	0.167569	0.132164	9.30336	8.88382	0.145252	0.113399	0.461634	0.500706	-0.0221809	0.944804	-4.28447	9.12085e-106	1.71182	0.00112645	Encodes a gene similar to cellulose synthase. Knock-out mutant has reduced growth, reduced xylan level and reduced xylan synthase activity in stems.It's expression is cell cycle dependent and it appears to function in cell plate formation.	protein_coding	CELLULOSE SYNTHASE-LIKE D5 (CSLD5)	CELLULOSE SYNTHASE-LIKE D5 (ATCSLD5);CELLULOSE SYNTHASE-LIKE D5 (CSLD5);SALT OVERLY SENSITIVE 6 (SOS6);CELLULOSE SYNTHASE LIKE D5 (CSLD5)
AT1G02800	0.056966	0.142277	0.834606	0.78732	0.166791	0.133175	0.0451781	0.129365	0.0354025	0.850197	-2.88226	0.000226977	-0.291018	0.605171	Encodes a protein with similarity to endo-1,4-b-glucanases and is a member of Glycoside Hydrolase Family 9. CEL2 is induced by nemotodes and is expressed in syncitia induced by Heterodera schachtii.May be involved in the development and function of syncitia.	protein_coding	CELLULASE 2 (CEL2)	CELLULASE 2 (ATCEL2);CELLULASE 2 (CEL2); (CEL2)
AT1G02820	1.01813	0.77194	2.54259	2.84532	4.09885	4.41324	3.48212	3.6608	2.12942	7.27724e-07	0.177151	0.580101	-0.192489	0.564235	Late embryogenesis abundant 3 (LEA3) family protein;(source:Araport11)	protein_coding	LATE EMBRYOGENESIS ABUNDANT 3 (LEA3)	LATE EMBRYOGENESIS ABUNDANT 3 (LEA3);LATE EMBRYOGENESIS ABUNDANT 38 (LEA2); (ATLEA3)
AT1G02830	2.80042	1.74857	0	0	13.0678	16.9126	0	0	2.66655	1.02439e-14			-10.1588	9.46508e-11	Ribosomal L22e protein family;(source:Araport11)	protein_coding	0	0
AT1G02970	0.310215	0.429714	1.78638	1.86927	2.70481	3.6261	1.97542	2.48638	3.0485	8.65222e-16	0.133524	0.685845	-0.43275	0.127965	Protein kinase that negatively regulates the entry into mitosis.	protein_coding	WEE1 KINASE HOMOLOG (WEE1)	(ATWEE1);WEE1 KINASE HOMOLOG (WEE1)
AT1G03440	3.6277	3.12371	10.6943	12.564	18.5877	17.9605	22.4025	21.8038	2.4545	1.42801e-70	0.845605	1.92923e-13	0.309885	0.00623968	Leucine-rich repeat (LRR) family protein;(source:Araport11)	protein_coding	0	0
AT1G03660	0	0	0.345217	0.14048	0.158101	0.336631	1.78149	1.8639	0.111202	NA	2.54502	3.95513e-05	2.70841	4.90141e-06	Ankyrin-repeat containing protein;(source:Araport11)	protein_coding	0	0
AT1G03780	0.023824	0	3.99815	2.86174	0	0.0139239	0.240901	0.202884			-3.95543	5.4036e-28	3.94675	0.00452785	Homolog of vertebrate TPX2. Protein has three domains involved in nuclear targeting, one in nuclear export and two in microtubule binding. Involved in mitotic spindle assembly during late prophase and early prometaphase.	protein_coding	TARGETING PROTEIN FOR XKLP2 (TPX2)	TARGETING PROTEIN FOR XKLP2 (TPX2); (ATTPX2)
AT1G03950	4.73733	4.63617	8.48425	9.28466	11.1831	11.8264	14.4914	12.6408	1.27357	7.08004e-10	0.485459	0.0116846	0.268455	0.15154	vacuolar protein sorting-associated protein 2.3;(source:Araport11)	protein_coding	VACUOLAR PROTEIN SORTING-ASSOCIATED PROTEIN 2.3 (VPS2.3)	VACUOLAR PROTEIN SORTING-ASSOCIATED PROTEIN 2.3 (VPS2.3)
AT1G04020	2.81956	1.79289	5.04745	5.34487	0.122605	0.11421	0.597772	0.824147	-4.13655	2.34631e-16	-2.88595	9.30822e-30	2.35712	0.000108934	Encodes a protein containing two tandem BRCA1 C-Terminal (BRCT) domains, which function in phosphorylation-dependent protein-protein interactions. Loss of function mutations cause defects in meristem organization due to failure to repress WUS. BARD1 binds to WUS promoter and over expression of BARD reduces the extent of WUS expression.	protein_coding	BREAST CANCER ASSOCIATED RING 1 (BARD1)	(ATBARD1);REPRESSOR OF WUSCHEL1 (ROW1);BREAST CANCER ASSOCIATED RING 1 (BARD1)
AT1G04030	3.64088	3.73729	3.15204	3.43816	3.75155	4.53954	1.15499	1.12362	0.132535	0.6958	-1.49089	7.09292e-07	-1.76494	1.44003e-09	eisosome protein;(source:Araport11)	protein_coding	0	0
AT1G04110	0.936693	1.12059	4.2794	4.61955	0.877213	1.01439	1.34371	1.1105	-0.0333424	0.944062	-1.86736	2.64653e-15	0.370452	0.294879	Initially identified as a mutation affecting stomatal development and distribution. Encodes a protein similar to serine proteases.	protein_coding	STOMATAL DENSITY AND DISTRIBUTION 1 (SDD1)	(ATSDD1);STOMATAL DENSITY AND DISTRIBUTION 1 (SDD1)
AT1G04313	0	0	2.78224	5.94396	0	0	22.1283	18.975			2.09547	1.18022e-09	10.3583	3.14523e-11	None;(source:Araport11)	long_noncoding_rna	0	0
AT1G04323	0	0	7.08947	7.94829	0	0	46.3489	41.6079			2.43746	5.78282e-20	10.9976	1.6278e-12	None;(source:Araport11)	long_noncoding_rna	0	0
AT1G04625	0.447239	0.239361	0	0	5.15606	4.705	0.638448	0.507822	3.73287	2.12747e-12	4.61479	0.00854208	-2.9372	8.02714e-10	Polynucleotidyl transferase, ribonuclease H-like superfamily protein;(source:Araport11)	protein_coding	0	0
AT1G04650	1.10037	0.950911	1.27063	1.14492	3.7021	3.38667	2.67807	2.26961	1.77452	4.43976e-16	0.872183	0.000412599	-0.464113	0.0221988	FLIP is a member of a conserved gene family with wide distribution across taxa. In Arabidopsis, it forms a complex with FIGL1 regulates meiotic crossover formation via RAD51 and DMC1.	protein_coding	FIDGETIN-LIKE-1 INTERACTING PROTEIN (FLIP)	FIDGETIN-LIKE-1 INTERACTING PROTEIN (FLIP)
AT1G04660	18.5638	18.9746	11.5838	11.6194	14.0298	14.0728	5.06694	3.71808	-0.345098	0.0181913	-1.41879	4.47666e-13	-1.61341	2.01777e-16	glycine-rich protein;(source:Araport11)	protein_coding	0	0
AT1G04730	1.34979	1.33104	2.4525	2.08674	1.38867	1.52808	1.0747	0.977508	0.0851004	0.834936	-1.11188	2.68217e-05	-0.433062	0.145563	Necessary for sister chromatid cohesion. Acts in synergy with ETG1.	protein_coding	CHROMOSOME TRANSMISSION FIDELITY 18 (CTF18)	CHROMOSOME TRANSMISSION FIDELITY 18 (CTF18)
AT1G04760	0.215603	0.0512846	1.60333	1.89891	0.0263028	0.0560041	0.512967	0.489618	-0.0468289	NA	-1.61859	0.000633745	2.90467	0.00337661	member of Synaptobrevin -like protein family	protein_coding	VESICLE-ASSOCIATED MEMBRANE PROTEIN 726 (VAMP726)	VESICLE-ASSOCIATED MEMBRANE PROTEIN 726 (ATVAMP726);VESICLE-ASSOCIATED MEMBRANE PROTEIN 726 (VAMP726)
AT1G05030	3.37265	3.33355	10.3222	10.5711	2.23759	2.13051	23.5777	21.6082	-0.46722	0.0545369	1.03442	1.2658e-22	3.39804	1.49261e-113	Major facilitator superfamily protein;(source:Araport11)	protein_coding	0	0
AT1G05035	0	0	5.52506	6.16352	0	0	36.0749	39.3055			2.59139	1.33144e-27	11.4339	2.02579e-13	hypothetical protein;(source:Araport11)	protein_coding	0	0
AT1G05040	0.0342397	0.03665	0.034203	0	0	0	0.44805	0.816434			3.77361	0.0178515	5.81883	0.000342064	UBA-like domain protein;(source:Araport11)	protein_coding	0	0
AT1G05260	0	0.0295479	14.6976	13.4991	0	0	5.64828	6.51957			-1.23375	2.62997e-12	10.4671	1.9193e-11	Encodes a cold-inducible cationic peroxidase that is involved in the stress response. In response to low temperature, RCI3 transcripts accumulate in the aerial part and in roots of etiolated seedlings but only in roots of light-grown seedlings. The mRNA is cell-to-cell mobile.	protein_coding	RARE COLD INDUCIBLE GENE 3 (RCI3)	RARE COLD INDUCIBLE GENE 3 (RCI3);PEROXIDASE 3 (PER3); (RCI3A)
AT1G05340	3.41349	2.95113	6.64481	6.77777	6.39065	8.38929	7.02817	5.91321	1.11947	0.000206827	-0.0739554	0.82769	-0.142105	0.615498	cysteine-rich TM module stress tolerance protein;(source:Araport11)	protein_coding	CYSTEINE-RICH TRANSMEMBRANE MODULE 1 (ATHCYSTM1)	CYSTEINE-RICH TRANSMEMBRANE MODULE 1 (ATHCYSTM1)
AT1G05440	0	0	1.23879	1.25157	0	0	0.0254354	0			-6.06308	0.000127503			C-8 sterol isomerase;(source:Araport11)	protein_coding	0	0
AT1G05490	0.0365537	0.10173	0.27751	0.267461	0.91507	0.769096	3.96579	4.13392	3.52406	5.1699e-12	3.79994	2.77727e-54	2.27842	1.10944e-29	Involved in gene silencing. Locus-specific regulator of 24nt-siRNA expression, works together with CLSY1-4 as the master regulators of essentially all Pol-IV-dependent 24nt-siRNAs.	protein_coding	CHROMATIN REMODELING 31 (chr31)	CHROMATIN REMODELING 31 (chr31);CLASSY3 (CLSY3)
AT1G05675	0	0	2.87195	2.17716	0	0.0271018	0.13791	0.157959			-3.99857	1.10867e-11	0.925769	0.116676	UDP-Glycosyltransferase superfamily protein;(source:Araport11)	protein_coding	0	0
AT1G05710	2.0645	2.79226	1.96636	1.93214	22.2457	21.9058	8.87185	10.1398	3.21033	4.83575e-108	2.19458	7.92047e-32	-1.16545	2.97295e-20	basic helix-loop-helix (bHLH) DNA-binding superfamily protein;(source:Araport11)	protein_coding	0	0
AT1G05950	0.731028	0.997289	4.75375	4.71961	3.05319	3.09965	8.49175	8.88645	1.79209	2.35642e-10	0.773169	5.71826e-07	1.51642	2.74295e-18	hypothetical protein;(source:Araport11)	protein_coding	0	0
AT1G06080	6.47414	6.44402	1.78982	2.41807	2.83286	3.3789	0.881005	0.922281	-0.937783	5.22935e-05	-1.02694	0.00878122	-1.64856	5.61244e-06	Encodes a protein homologous to delta 9 acyl-lipid desaturases of cyanobacteria and acyl-CoA desaturases of yeast and mammals. expression down-regulated by cold temperature. It is involved in the desaturation of VLCFAs to make monounsaturated VLCFAs.	protein_coding	DELTA 9 DESATURASE 1 (ADS1)	(ATADS1);DELTA 9 DESATURASE 1 (ADS1)
AT1G06100	0.252938	0.193388	1.29943	1.45415	0.436412	0.126711	0.214926	0.451315	0.021574	0.920244	-1.57607	0.0122626	0.127876	0.826695	Fatty acid desaturase family protein;(source:Araport11)	protein_coding	(ADS1.3)	(ADS1.3)
AT1G06577	0.332849	0.47504	2.32745	1.48832	9.25824	7.78135	63.8816	65.3831	4.22748	4.13457e-09	4.95748	1.43374e-57	2.93587	6.77586e-43	None;(source:Araport11)	long_noncoding_rna	0	0
AT1G06593	0.301012	0.1074	0.200459	0	1.76267	1.75926	8.83278	7.17752	2.02634	0.0417513	5.7406	8.07529e-07	2.06491	1.33609e-05	None;(source:Araport11)	long_noncoding_rna	0	0
AT1G06660	0.148329	0.0396927	0.851979	0.927041	0.101788	0.130036	0.154397	0.105264	0.0156048	NA	-2.50406	0.000225472	0.0853908	0.883941	Encodes JASON. jason mutant produces diploid male gametes leading to triploid progeny. Diploid gametes in the jason mutant are generated by a defect in male meiosis II.	protein_coding	JASON (JASON)	JASON (JASON)
AT1G07167	0	0	1.46109	0.951307	0.107063	0.11398	10.498	7.36285			2.71459	8.45306e-13	6.19279	2.81268e-15	None;(source:Araport11)	long_noncoding_rna	0	0
AT1G07270	0.405178	0.4337	0.721501	0.83784	0.193422	0.205919	0.18861	0.120017	-0.157185	0.445586	-2.00697	0.00190042	-0.170685	0.76579	Cell division control, Cdc6;(source:Araport11)	protein_coding	(CDC6B)	(CDC6B)
AT1G07880	0.042215	0	1.68679	2.36812	0	0	0.527303	0.719002			-1.55569	0.00025441	6.85845	2.14607e-05	member of MAP Kinase	protein_coding	(ATMPK13)	(ATMPK13)
AT1G08260	1.5254	1.60753	1.62194	1.72597	11.0936	8.46483	28.889	28.0473	2.64462	1.17901e-34	4.02563	0	1.57168	8.37371e-48	Similar to POL2A, DNA polymerase epsilon catalytic subunit. Essential for Arabidopsis growth. Null homozygotes are embryo lethal, partial loss of function alleles show embryo patterning defects such as root pole displacement. Delayed progression through cell cycle results in embryos with smaller numbers of larger cells.	protein_coding	TILTED 1 (TIL1)	EMBRYO DEFECTIVE 142 (EMB142);EARLY IN SHORT DAYS 7 (ESD7);ABA OVERLY SENSITIVE 4 (ABO4);EMBRYO DEFECTIVE 529 (EMB529);TILTED 1 (TIL1); (POL2A);EMBRYO DEFECTIVE 2284 (EMB2284)
AT1G08270	1.33999	1.84412	0.860497	0.933772	9.91348	9.65891	17.8383	18.6203	2.61035	1.50591e-23	4.25621	4.54521e-58	0.919385	3.11913e-08	vacuolar protein sorting-associated protein;(source:Araport11)	protein_coding	0	0
AT1G08560	0.0249757	0.0267338	12.6242	13.6146	0.0274225	0	0.356536	1.04928			-4.05483	7.22398e-09	4.77396	0.000970733	member of SYP11 syntaxin Gene Family	protein_coding	SYNTAXIN OF PLANTS 111 (SYP111)	SYNTAXIN OF PLANTS 111 (SYP111); (ATSYP111);KNOLLE (KN)
AT1G08630	1.09002	1.32585	13.0497	12.628	0.834135	0.945938	4.16514	3.67551	-0.15923	0.628421	-1.75125	8.14699e-31	2.12418	2.46694e-13	Encodes a threonine aldolase, involved in threonine degradation to glycine. Primarily expressed in seeds and seedlings.	protein_coding	THREONINE ALDOLASE 1 (THA1)	THREONINE ALDOLASE 1 (THA1)
AT1G09100	73.2303	74.2035	10.6188	10.7198	109.434	110.689	21.7789	23.6245	0.601406	5.80728e-18	1.00355	2.00626e-15	-2.23275	7.71444e-128	Encodes RPT5b (Regulatory Particle 5b), one of the six AAA-ATPases of the proteasome regulatory particle. Essential for gametophyte development. In Arabidopsis, the RPT5 subunit is encoded by two highly homologous genes, RPT5a and RPT5b. RPT5a and RPT5b show accession-dependent functional redundancy. In Wassilewskija (Ws) accession: mutant alleles of RPT5a displayed 50% pollen lethality, indicati…	protein_coding	26S PROTEASOME AAA-ATPASE SUBUNIT RPT5B (RPT5B)	26S PROTEASOME AAA-ATPASE SUBUNIT RPT5B (RPT5B)
AT1G09176	0	0	0	0	3.46492	3.91577	2.07921	1.81919	8.7594	2.67105e-07	7.34967	2.31067e-05	-0.776025	0.0498491	transmembrane protein;(source:Araport11)	protein_coding	0	0
AT1G09180	3.89845	3.16736	0.187676	0.114557	35.6353	40.5728	2.51437	3.3599	3.44196	1.5392e-75	3.90708	9.68376e-07	-3.63366	1.18225e-63	A member of ARF-like GTPase family. A thaliana has 21 members, in two subfamilies, ARF and ARF-like (ARL) GTPases.	protein_coding	SECRETION-ASSOCIATED RAS SUPER FAMILY 1 (SARA1A)	SECRETION-ASSOCIATED RAS SUPER FAMILY 1 (SARA1A);SECRETION-ASSOCIATED RAS SUPER FAMILY 1 (ATSARA1A);SECRETION-ASSOCIATED RAS 1 (ATSAR1); (SAR1A)
AT1G09200	17.8066	18.769	92.6488	107.138	7.51196	7.83838	17.841	21.2476	-1.16672	1.13746e-09	-2.40291	2.018e-96	1.35946	2.60356e-11	Histone superfamily protein;(source:Araport11)	protein_coding	HISTONE 3.1 (H3.1)	HISTONE 3.1 (H3.1); (HTR2)
AT1G09450	0.0627961	0.436907	1.30162	1.05296	0.39645	0.238557	0.354838	0.124779	0.0409998	0.875282	-2.11726	9.0676e-05	-0.228592	0.68105	Encodes a protein kinase that phosphorylates histone H3 at Thr3 and Thr11 and plays a role in mitotic cell division.	protein_coding	HASPIN-RELATED GENE (Haspin)	(AtHaspin);HASPIN-RELATED GENE (Haspin)
AT1G09470	0.958469	0.882785	2.38247	3.26189	1.395	1.19852	0.981104	1.31609	0.187294	0.537599	-1.17891	0.000873818	-0.113632	0.783902	NEAP3 is a member of a small family containing coiled-coil domains, a nuclear localization signal and a C-terminal predicted transmembrane domain. It localizes to the nuclear periphery. Mutants have altered nuclear morphology and chromatin structure.	protein_coding	(ATNEAP3)	(ATNEAP3)
AT1G09750	5.4184	4.93102	145.066	152.191	13.4158	13.2312	143.999	112.686	1.36593	8.43912e-18	-0.219636	0.331062	3.29916	9.77052e-171	Eukaryotic aspartyl protease family protein;(source:Araport11)	protein_coding	0	0
AT1G09812	0.835336	0.536483	1.2016	0.529716	1.83434	1.32794	3.53765	2.65577	0.597298	0.117508	1.51203	0.00101041	0.906567	0.0169249	multidrug resistance protein;(source:Araport11)	protein_coding	0	0
AT1G09815	82.0588	76.9133	27.53	31.5735	526.556	577.517	242.598	252.237	2.82584	0	3.00346	1.34116e-277	-1.1148	1.30056e-43	polymerase delta 4;(source:Araport11)	protein_coding	POLYMERASE DELTA 4 (POLD4)	POLYMERASE DELTA 4 (POLD4)
AT1G10040	7.04028	7.22275	1.18836	0.998873	10.5993	11.8312	3.15519	3.54303	0.638966	4.75563e-05	1.43568	4.2708e-06	-1.67946	5.7302e-19	alpha/beta-Hydrolases superfamily protein;(source:Araport11)	protein_coding	0	0
AT1G10050	1.34486	1.65645	2.41999	2.11184	11.7016	10.9502	10.4758	10.4278	2.93963	6.66528e-92	2.12328	8.3338e-55	-0.0760008	0.534683	Encodes a putative glycosyl hydrolase family 10 protein (xylanase).	protein_coding	0	0
AT1G10340	0	0	0.42335	0.764901	0.0186129	0.0198154	1.71415	1.79011			1.29959	0.00133511	6.2127	5.90025e-09	Ankyrin repeat family protein;(source:Araport11)	protein_coding	0	0
AT1G10640	0.0652215	0.0523595	4.65834	4.55349	0.0537082	0.057178	0.969851	1.12936	-0.00156922	NA	-2.13815	1.35557e-16	4.02752	7.25092e-08	Pectin lyase-like superfamily protein;(source:Araport11)	protein_coding	0	0
AT1G10780	2.40047	2.14121	2.56918	3.83344	2.71931	3.07314	0.770564	1.2114	0.235654	0.434618	-1.61868	3.20973e-06	-1.4211	2.7484e-05	F-box/RNI-like superfamily protein;(source:Araport11)	protein_coding	0	0
AT1G11220	0	0	1.44391	1.42842	0	0	0.355766	0.141488			-2.30186	0.000172419	3.91876	0.00689341	cotton fiber, putative (DUF761);(source:Araport11)	protein_coding	0	0
AT1G11260	50.1609	48.7525	152.898	156.82	43.2272	42.3533	64.6307	61.5147	-0.165228	0.0997896	-1.35337	4.46655e-122	0.595303	1.52886e-12	Encodes a H+/hexose cotransporter. The mRNA is cell-to-cell mobile.	protein_coding	SUGAR TRANSPORTER 1 (STP1)	SUGAR TRANSPORTER 1 (ATSTP1);SUGAR TRANSPORTER 1 (STP1)
AT1G12020	12.6151	12.7577	7.54197	6.69792	29.5962	30.2316	19.1871	19.7875	1.25885	3.3476e-39	1.36956	1.50578e-29	-0.574179	3.86366e-08	hypothetical protein;(source:Araport11)	protein_coding	0	0
AT1G12080	0.246965	0.440584	510.424	478.763	0.361546	0.0962259	183.081	182.226	-0.0296842	0.879204	-1.48565	9.33507e-143	9.5983	1.87067e-94	Vacuolar calcium-binding protein-like protein;(source:Araport11)	protein_coding	0	0
AT1G12370	1.20034	1.22267	1.83726	2.21932	2.1257	3.23613	2.83284	1.95648	1.00489	0.0028879	0.101489	0.769494	-0.112633	0.730081	encodes an amino acid sequence with significant homology to the recently characterized type II photolyases. The uvr2-1 mutant is unable to remove CPDs in vivo, and plant extracts lack detectable photolyase activity , is sensitive to UV-B and is an allele	protein_coding	PHOTOLYASE 1 (PHR1)	UV RESISTANCE 2 (UVR2);PHOTOLYASE 1 (PHR1)
AT1G13310	0.0672162	0.0479652	0.0223814	0	0.172202	0.235707	1.01284	0.712332	0.0898826	NA	5.30075	0.000880312	1.78886	0.00383109	Endosomal targeting BRO1-like domain-containing protein;(source:Araport11)	protein_coding	0	0
AT1G13330	2.37563	3.37837	1.11874	1.28298	45.8699	48.3572	19.4595	21.8492	4.06061	2.8366e-136	4.02056	1.10247e-59	-1.13974	1.49054e-19	Encodes the Arabidopsis Hop2 homologue. In other species, Hop2 is proposed to be involved in inter-homolog bias in double strand break repair.	protein_coding	ARABIDOPSIS HOP2 HOMOLOG (AHP2)	HOMOLOGOUS-PAIRING PROTEIN 2 (HOP2);ARABIDOPSIS HOP2 HOMOLOG (AHP2)
AT1G13340	12.5403	9.1118	0.587195	0.610647	7.17123	7.58363	3.7036	2.84285	-0.443463	0.027144	2.27816	1.77015e-09	-1.10001	1.05085e-06	Regulator of Vps4 activity in the MVB pathway protein;(source:Araport11)	protein_coding	IST1-LIKE 6 (ISTL6)	IST1-LIKE 6 (ISTL6)
AT1G13420	0	0	5.21194	4.55792	0	0	2.2082	1.90831			-1.20788	1.58801e-05	8.77575	2.5077e-08	Encodes a sulfotransferase. Unlike the related ST4A protein (At2g14920), in vitro experiments show that this enzyme does not act brassinosteroids. ST4B is expressed in the roots and transcript levels rise in response to cytokinin treatment.	protein_coding	SULFOTRANSFERASE 4B (ST4B)	ARABIDOPSIS THALIANA SULFOTRANSFERASE 4B (ATST4B);SULFOTRANSFERASE 4B (ST4B)
AT1G14490	2.77569	3.55163	0.860497	1.01159	2.97755	2.98345	0.265677	0.108679	-0.0224393	0.965489	-1.69535	0.0176805	-3.78444	6.09172e-10	Putative AT-hook DNA-binding family protein;(source:Araport11)	protein_coding	AT-HOOK MOTIF NUCLEAR LOCALIZED PROTEIN 28 (AHL28)	AT-HOOK MOTIF NUCLEAR LOCALIZED PROTEIN 28 (AHL28)
AT1G14720	21.3363	21.7199	47.4508	46.2913	92.4314	104.455	164.416	171.035	2.22062	1.91912e-142	1.77259	9.89106e-165	0.803142	3.41478e-20	member of Glycoside Hydrolase Family 16	protein_coding	XYLOGLUCAN ENDOTRANSGLUCOSYLASE/HYDROLASE 28 (XTH28)	XYLOGLUCAN ENDOTRANSGLYCOSYLASE RELATED 2 (XTR2);XYLOGLUCAN ENDOTRANSGLUCOSYLASE/HYDROLASE 28 (XTH28); (ATXTH28);ENDOXYLOGLUCAN TRANSFERASE A2 (EXGT-A2)
AT1G14960	6.78322	7.26072	22.6448	20.0665	3.89205	7.51967	7.28847	8.89466	-0.133271	0.713115	-1.4204	4.42049e-14	0.502285	0.103465	Polyketide cyclase/dehydrase and lipid transport superfamily protein;(source:Araport11)	protein_coding	0	BRASSIKIN1 (BKN1)
AT1G14970	4.23654	4.57782	4.00433	3.59688	5.22567	5.2185	8.42098	8.44869	0.222632	0.327561	1.04953	2.55364e-11	0.71771	3.9825e-06	O-fucosyltransferase family protein;(source:Araport11)	protein_coding	0	0
AT1G15190	2.77838	2.1546	0.424806	0.311162	5.6342	5.86564	1.11297	0.740398	1.15139	2.26509e-05	0.375377	0.18239	-2.52658	1.25217e-13	Fasciclin-like arabinogalactan protein. Possibly involved in embryogenesis and seed development.	protein_coding	FASCICLIN-LIKE ARABINOGALACTAN PROTEIN 19 (FLA19)	FASCICLIN-LIKE ARABINOGALACTAN PROTEIN 19 (FLA19)
AT1G15580	0	0	0.752685	0.216206	1.36263	2.90132	4.74544	7.29743	7.91149	6.89769e-06	3.38976	2.4386e-11	1.42775	0.000234089	auxin induced protein	protein_coding	INDOLE-3-ACETIC ACID INDUCIBLE 5 (IAA5)	INDOLE-3-ACETIC ACID INDUCIBLE 5 (IAA5);AUXIN-INDUCIBLE 2-27 (AUX2-27); (ATAUX2-27)
AT1G16070	0.0218952	0.0585913	0.776447	0.600772	0.0120201	0.0255933	0.0390701	0.0372917	-0.0245574	NA	-3.96051	4.63601e-07			Member of TLP family	protein_coding	TUBBY LIKE PROTEIN 8 (TLP8)	TUBBY LIKE PROTEIN 8 (TLP8);TUBBY LIKE PROTEIN 8 (AtTLP8)
AT1G16330	0.102974	0.165334	0.805763	0.795311	0.301497	0.320976	0.204164	0.116923	0.141258	0.421975	-2.01188	0.00145868	-0.560431	0.330405	core cell cycle genes	protein_coding	CYCLIN B3;1 (CYCB3;1)	CYCLIN B3;1 (CYCB3;1)
AT1G16630	0.200367	0.176624	1.97797	1.89727	0.129409	0.192878	0.0420632	0.0401486	-0.0229915	0.941425	-5.46781	9.36931e-16	-1.05997	0.1141	transmembrane protein;(source:Araport11)	protein_coding	0	0
AT1G17180	0.511068	0.291757	1.02104	1.20493	0.486317	0.597387	4.62058	4.68106	0.0515784	0.840787	1.88128	3.32856e-07	3.05199	1.34969e-12	Encodes glutathione transferase belonging to the tau class of GSTs. Naming convention according to Wagner et al. (2002). Detoxification of the environmental pollutant 2,4,6-trinitrotoluene. Arabidopsis plant over-expressing At1g17180 were more resistant to TNT, removed more TNT from sterile and soil-based media, and had reduced levels of glutathione when grown in the presence of TNT.	protein_coding	GLUTATHIONE S-TRANSFERASE TAU 25 (GSTU25)	GLUTATHIONE S-TRANSFERASE TAU 25 (ATGSTU25);GLUTATHIONE S-TRANSFERASE TAU 25 (GSTU25)
AT1G17360	2.07663	1.99676	7.04945	6.87833	23.0808	21.6612	23.3534	23.7991	3.48405	1.30085e-209	1.68853	7.59336e-82	0.113805	0.236411	LOW protein: protein phosphatase 1 regulatory subunit-like protein;(source:Araport11)	protein_coding	0	0
AT1G17460	16.6983	16.8262	4.43709	4.2049	37.6603	40.7798	23.8947	22.4139	1.24918	3.65679e-45	2.34622	1.10263e-82	-0.716035	1.39272e-12	Arabidopsis thaliana myb family transcription factor (At1g17460)	protein_coding	TRF-LIKE 3 (TRFL3)	TRF-LIKE 3 (TRFL3)
AT1G17960	0.130137	0.0928649	1.23497	1.08445	0.1667	0.101411	10.8626	11.1316	0.0152015	NA	3.14662	3.04636e-43	6.3194	4.09536e-40	Threonyl-tRNA synthetase;(source:Araport11)	protein_coding	0	0
AT1G18140	0.0516662	0.110606	1.11823	1.38614	0.0756369	0.120785	0.635112	0.312879	0.0142792	NA	-1.13736	0.0113394	1.80689	0.0110453	putative laccase, a member of laccase family of genes (with 17 members in Arabidopsis).	protein_coding	LACCASE 1 (LAC1)	LACCASE 1 (LAC1); (ATLAC1)
AT1G18250	4.70894	4.65039	13.2997	15.0057	1.56954	1.76923	2.30074	3.24628	-1.34009	1.07453e-05	-2.3745	3.06191e-29	0.696987	0.0509038	encodes a thaumatin-like protein	protein_coding	(ATLP-1)	(ATLP-1)
AT1G18265	0.434255	0.332017	4.80267	5.18222	0.44274	0.2538	2.36157	1.62012	-0.00938957	0.974979	-1.25952	6.9486e-05	2.33375	3.00935e-05	zein-binding protein (Protein of unknown function, DUF593);(source:Araport11)	protein_coding	0	0
AT1G18370	0	0	3.59329	3.75481	0	0.0232948	0.237075	0.260226			-3.9012	2.21555e-38	3.7552	0.000949358	Encodes a kinesin HINKEL. Required for cytokinesis in pollen. Mutant has cytokinesis defects; seedling lethal.	protein_coding	HINKEL (HIK)	HINKEL (HIK);NPK1-ACTIVATING KINESIN 1 (NACK1);ARABIDOPSIS NPK1-ACTIVATING KINESIN 1 (ATNACK1)
AT1G18710	0	0	0.866512	1.19007	0	0	0.225731	0.307795			-1.46379	0.0157294	3.93283	0.00670574	Member of the R2R3 factor gene family. Promotes seed longevity (viability of seed over time.) Expressed in the chalazal seed coat. Overexpresion enhances resistance of seed to deterioration (PMID:32519347).	protein_coding	MYB DOMAIN PROTEIN 47 (MYB47)	MYB DOMAIN PROTEIN 47 (MYB47);MYB DOMAIN PROTEIN 47 (AtMYB47)
AT1G18870	0	0	7.34747	6.43572	0	0	3.551	2.64034			-1.16193	1.47923e-08	10.1954	6.86187e-11	Encodes a protein with isochorismate synthase activity involved in phylloquinone biosynthesis. Mutant studies of this gene's function suggest that its function is redundant with that of ICS1 (AT1G7410).	protein_coding	ISOCHORISMATE SYNTHASE 2 (ICS2)	ARABIDOPSIS ISOCHORISMATE SYNTHASE 2 (ATICS2);ISOCHORISMATE SYNTHASE 2 (ICS2)
AT1G19100	4.54478	4.43011	2.669	2.97081	9.62052	8.34368	5.983	5.45785	1.00012	3.08654e-11	0.906783	1.1599e-06	-0.600439	0.000136175	Encodes a member of the conserved Microrchidia (MORC) adenosine triphosphatase (ATPase) family, predicted to catalyze alterations in chromosome superstructure. Required for heterochromatin condensation and gene silencing.	protein_coding	DEFECTIVE IN MERISTEM SILENCING 11 (DMS11)	DEFECTIVE IN MERISTEM SILENCING 11 (DMS11); (ATMORC6);MICRORCHIDIA 6 (MORC6)
AT1G19371	0	0	0	0.888721	0	0.425926	6.93556	6.20612			3.39901	0.000607782	4.45825	7.64411e-05	Encodes a microRNA that targets several HAP2 family members. MicroRNAs are regulatory RNAs with a mature length of ~21-nucleotides that are processed from hairpin precursors by Dicer-like enzymes. MicroRNAs can negatively regulate gene expression by attenuating translation or by directing mRNA cleavage.Mature sequence: UAGCCAAGGAUGACUUGCCUG	miRNA_primary_transcript	MICRORNA169H (MIR169H)	MICRORNA169H (MIR169H)
AT1G19960	0.112757	0.0402314	2.85344	2.15426	0.0412677	0.0439338	0.670682	0.682831			-1.68192	0.000844693	3.09884	0.00516319	Unknown gene, expression decreased in response to Mn and increased by cytokinin.	protein_coding	0	0
AT1G20030	1.13153	0.986887	7.59822	7.71714	0.9893	0.88176	3.36518	3.5451	-0.043438	0.918671	-1.15463	8.19877e-09	1.84948	1.66346e-08	Pathogenesis-related thaumatin superfamily protein;(source:Araport11)	protein_coding	0	0
AT1G20060	0.232053	0.22679	1.23965	1.35342	0.509573	0.448147	0.31206	0.446783	0.481479	0.155585	-1.69177	4.63597e-06	-0.239352	0.591907	ATP binding microtubule motor family protein;(source:Araport11)	protein_coding	0	0
AT1G20120	0.0456078	0.122046	0.933958	1.05675	0.225341	0.213244	4.93724	5.23037	0.0789943	0.559101	2.22286	1.45681e-13	4.49436	6.25895e-24	GDSL-motif esterase/acyltransferase/lipase. Enzyme group with broad substrate specificity that may catalyze acyltransfer or hydrolase reactions with lipid and non-lipid substrates.	protein_coding	0	0
AT1G20180	0	0	0.136947	0.0278642	0.0250875	0.106833	0.57081	0.752382			2.21501	0.00937932	2.85177	0.00098073	transmembrane protein (DUF677);(source:Araport11)	protein_coding	0	0
AT1G20310	0.384626	0.235258	0.0548877	0	1.0256	1.22031	0.13073	0.0623896	1.40525	0.0194896			-3.12352	8.14639e-05	syringolide-induced protein;(source:Araport11)	protein_coding	0	0
AT1G20350	0	0	0.537501	1.09363	0.827107	0.293514	19.5871	21.7504	5.51314	0.00376716	4.60533	4.25619e-56	5.12867	9.86855e-21	mitochondrial inner membrane translocase	protein_coding	TRANSLOCASE INNER MEMBRANE SUBUNIT 17-1 (TIM17-1)	TRANSLOCASE INNER MEMBRANE SUBUNIT 17-1 (ATTIM17-1);TRANSLOCASE INNER MEMBRANE SUBUNIT 17-1 (TIM17-1)
AT1G20610	0.120494	0.0368504	3.18108	3.19074	0.0755992	0.281692	0.593842	0.801354	0.0666058	0.654512	-2.16362	2.60903e-11	1.66045	0.00732435	Cyclin B2;(source:Araport11)	protein_coding	CYCLIN B2;3 (CYCB2;3)	CYCLIN B2;3 (CYCB2;3)
AT1G20750	0	0.0214801	0	0	2.40163	1.88827	9.62057	10.7321	7.44045	1.22173e-11	12.8781	1.65187e-15	2.26718	1.4343e-43	RAD3-like DNA-binding helicase protein;(source:Araport11)	protein_coding	0	0
AT1G20930	0.149101	0.239396	5.38672	5.12147	0.163708	0.435711	1.38941	2.2291	0.0515514	0.802742	-1.50137	3.12834e-07	2.43291	1.31435e-05	Cyclin-dependent kinase, expressed in flowers and suspension cell culture, expression peaks during M phase in synchronized cultures. Required for proper organization of the shoot apical meristem and for hormone signaling. Expressed in the shoot apical meristem. Involved in regulation of the G2/M transition of the mitotic cell cycle.	protein_coding	CYCLIN-DEPENDENT KINASE B2;2 (CDKB2;2)	CYCLIN-DEPENDENT KINASE B2;2 (CDKB2;2)
AT1G21100	0.112027	0	16.0922	16.2026	0.0492007	0.0261896	7.14317	7.68301			-1.15537	1.52085e-15	7.46278	3.83414e-18	O-methyltransferase family protein;(source:Araport11)	protein_coding	INDOLE GLUCOSINOLATE O-METHYLTRANSFERASE 1 (IGMT1)	INDOLE GLUCOSINOLATE O-METHYLTRANSFERASE 1 (IGMT1)
AT1G21110	0.0241229	0	6.67488	6.44246	0.158916	0.140986	2.58271	1.91734	0.0768781	NA	-1.53723	1.00266e-09	3.77693	2.34906e-10	O-methyltransferase family protein;(source:Araport11)	protein_coding	INDOLE GLUCOSINOLATE O-METHYLTRANSFERASE 3 (IGMT3)	INDOLE GLUCOSINOLATE O-METHYLTRANSFERASE 3 (IGMT3)
AT1G21120	0	0.0762933	2.42078	2.78145	0	0.0833143	0.989221	0.485586			-1.70194	5.06644e-05	3.6268	0.000350599	O-methyltransferase family protein;(source:Araport11)	protein_coding	INDOLE GLUCOSINOLATE O-METHYLTRANSFERASE 2 (IGMT2)	INDOLE GLUCOSINOLATE O-METHYLTRANSFERASE 2 (IGMT2)
AT1G21470	0	0	0.229218	0.319805	0	0	1.67683	0.856085			1.58691	0.0143251	7.37901	4.69469e-06	hypothetical protein;(source:Araport11)	protein_coding	0	0
AT1G21520	0.0380818	0	1.10319	1.76473	0.125437	0.534165	9.5588	11.2857	0.101948	NA	2.7561	1.70258e-19	4.80908	1.16041e-10	hypothetical protein;(source:Araport11)	protein_coding	0	0
AT1G21528	0	0	0.0746852	0	1.23135	1.04872	23.7474	23.0909	5.49445	0.00353118	8.67119	5.01629e-09	4.34284	1.05144e-32	hypothetical protein;(source:Araport11)	protein_coding	0	0
AT1G21810	0	0	1.12636	1.16116	0.0275118	0.0292892	0.268273	0.32719			-1.81626	3.43506e-05	2.80067	0.00222568	Encodes a protein that localizes at motile vesicle-like small compartments in differentiating xylem cells that is associated with microtubule plus-ends. VETH-positive compartments are unlikely to be elements in conventional endomembrane trafficking pathways. It can associate with COG2, and together these two proteins co-localize with the EXO70A1 exocyst subunit, tethering EXO70A1 to compartments …	protein_coding	VESICLE TETHERING 2 (VETH2)	VESICLE TETHERING 2 (VETH2)
AT1G22230	0.0249218	0	3.0372	3.19114	0.0547265	0	7.7972	6.90463			1.10533	1.40636e-06	7.81234	5.15532e-14	nucleolar GTP-binding protein;(source:Araport11)	protein_coding	0	0
AT1G22240	0	0	0	0.0426838	0	0	0.166552	0.45704			2.57349	0.0282145	5.70456	0.000471677	Encodes a member of the Arabidopsis Pumilio (APUM) proteins containing PUF domain (eight repeats of approximately 36 amino acids each). PUF proteins regulate both mRNA stability and translation through sequence-specific binding to the 3' UTR of target mRNA transcripts.	protein_coding	PUMILIO 8 (PUM8)	PUMILIO 8 (PUM8);PUMILIO 8 (APUM8)
AT1G22510	3.34134	3.79115	3.23763	2.20036	6.97049	8.00667	4.84937	4.70451	1.00827	6.57193e-05	0.552753	0.0655711	-0.579825	0.0182503	E3 ubiquitin-protein ligase RNF170-like protein (DUF 1232);(source:Araport11)	protein_coding	0	0
AT1G23000	7.14584	7.98324	5.14885	5.38095	33.9774	35.9443	26.0829	28.1323	2.23288	4.57699e-89	2.29089	1.72474e-73	-0.324678	0.00276161	Heavy metal transport/detoxification superfamily protein;(source:Araport11)	protein_coding	HEAVY METAL ASSOCIATED PROTEIN 5 (ATHMP05)	HEAVY METAL ASSOCIATED PROTEIN 5 (ATHMP05)
AT1G23205	0.0648853	0.0347264	5.83342	5.61802	0	0	2.77877	2.43127			-1.08264	0.000148612	8.73775	2.90694e-08	Plant invertase/pectin methylesterase inhibitor superfamily protein;(source:Araport11)	protein_coding	0	0
AT1G23270	0	0	0	0	0.979936	0.89421	0.0758377	0.144771	5.39751	0.00419869			-1.94841	0.0272567	hypothetical protein;(source:Araport11)	protein_coding	0	0
AT1G23340	0.130082	0.278478	1.60263	1.16332	0.0793476	0.0506843	0.618988	0.410287	-0.118783	0.398204	-1.26876	0.00191377	2.61815	0.000487965	carboxyl-terminal proteinase, putative (DUF239);(source:Araport11)	protein_coding	0	0
AT1G23510	0	0	0	0	0	0	0.519854	0.354423			4.8977	0.00588789	5.11307	0.00136052	OBP32pep protein;(source:Araport11)	protein_coding	0	0
AT1G23520	0	0	0	0.10536	0.0632405	0	1.06204	1.4715			4.177	7.70147e-05	4.82477	1.74924e-05	hypothetical protein (DUF220);(source:Araport11)	protein_coding	0	0
AT1G23550	5.18267	5.12882	1.88037	2.1763	12.4008	10.5444	4.30411	4.41354	1.14236	2.77623e-10	0.918709	0.00117032	-1.33007	1.64528e-11	Encodes a protein with similarity to RCD1 but without the WWE domain. The protein does have a PARP signature upstream of the C-terminal protein interaction domain. The PARP signature may bind NAD+ and attach the ADP-ribose-moiety from NAD+ to the target molecule. Its presence suggests a role for the protein in ADP ribosylation. Its transcript level is up-regulated by tunicamycin (N-linked glycosy…	protein_coding	SIMILAR TO RCD ONE 2 (SRO2)	SIMILAR TO RCD ONE 2 (SRO2)
AT1G23710	9.07544	8.40981	15.3081	14.9884	25.5376	24.5506	38.0335	39.8649	1.5318	2.60216e-31	1.28492	7.28979e-33	0.669533	2.86523e-09	hypothetical protein (DUF1645);(source:Araport11)	protein_coding	0	0
AT1G23790	0.0184818	0	2.01235	2.45668	0.060877	0.0432066	0.131916	0.188868			-3.72024	1.25927e-12	0.681854	0.25549	dicer-like protein (DUF936);(source:Araport11)	protein_coding	CORTICAL MICROTUBULE DISORDERING4 (CORD4)	MACERATOR4 (MACET4);CORTICAL MICROTUBULE DISORDERING4 (CORD4)
AT1G24095	3.45817	3.62758	0.794528	0.716926	6.6067	6.99311	2.30377	2.23817	0.861144	0.00101106	1.20139	0.00919686	-1.48246	3.4945e-07	Putative thiol-disulfide oxidoreductase DCC;(source:Araport11)	protein_coding	0	0
AT1G24150	3.74164	4.65485	3.67575	3.17287	7.82188	8.32721	7.85572	8.18746	0.938108	2.97288e-09	1.12751	1.28432e-12	0.0292146	0.853105	Encodes a group I formin. Localized to cell junctions. Polymerizes actin. Binds profilin. Member of family of cytoskeletal-interacting proteins which have the ability to stimulate actin nucleation and barbed-end capping through the combined activity of conserved formin-homology 1 (FH1) and formin-homology 2 (FH2) domains. FORMIN4 is a spatial feedback element in a multi-layered, temporally define…	protein_coding	FORMIN HOMOLOGUE 4 (FH4)	FORMIN HOMOLOGUE 4 (FH4);FORMIN HOMOLOGUE 4 (ATFH4)
AT1G25422	2.28894	2.01376	0.720401	0.535326	4.99193	4.80132	0.820613	1.35291	1.09056	0.000297932	0.196107	0.469428	-2.03976	1.90057e-08	hypothetical protein;(source:Araport11)	protein_coding	0	0
AT1G25510	1.05648	1.30755	2.67136	2.63713	0.888111	0.984079	0.746226	0.731003	-0.114749	0.754632	-1.80426	3.52247e-08	-0.254076	0.540238	Eukaryotic aspartyl protease family protein;(source:Araport11)	protein_coding	0	0
AT1G25560	1.61372	1.95903	70.1807	73.821	7.28171	7.84416	131.335	135.547	2.0768	9.80335e-22	0.821955	3.44172e-39	4.1766	0	Encodes a member of the RAV transcription factor family that contains AP2 and B3 binding domains. Involved in the regulation of flowering under long days. Loss of function results in early flowering. Overexpression causes late flowering and repression of expression of FT. Novel transcriptional regulator involved in ethylene signaling. Promoter bound by EIN3. EDF1 in turn, binds to promoter elemen…	protein_coding	TEMPRANILLO 1 (TEM1)	TEMPRANILLO 1 (TEM1); (ATTEM1);ETHYLENE RESPONSE DNA BINDING FACTOR 1 (EDF1)
AT1G26540	0.963115	0.866565	1.6453	1.77028	3.21838	2.8063	2.04239	1.88603	1.67544	1.10137e-09	0.0882935	0.797367	-0.549508	0.0272022	Agenet domain-containing protein;(source:Araport11)	protein_coding	0	0
AT1G26590	0.452994	0.424272	0.0565636	0.115088	0.787506	0.639818	0.920597	0.921557	0.184766	0.484725	3.05237	6.23037e-05	0.335485	0.444489	C2H2-like zinc finger protein;(source:Araport11)	protein_coding	0	0
AT1G26760	0.173854	0.0827078	1.13849	1.46054	0.0212096	0	0.0229798	0.0219338	-0.0762592	NA	-5.49855	2.58046e-06			SET domain protein 35;(source:Araport11)	protein_coding	SET DOMAIN PROTEIN 35 (SDG35)	SET DOMAIN PROTEIN 35 (SDG35); (ATXR1)
AT1G27720	0.185362	0.277774	0.379585	0.271256	1.92327	1.71169	2.01765	1.95738	2.93894	1.37643e-17	2.46061	2.03491e-14	0.159783	0.509981	TBP-associated factor 4B;(source:Araport11)	protein_coding	TBP-ASSOCIATED FACTOR 4B (TAF4b)	TBP-ASSOCIATED FACTOR 4B (TAF4b);TBP-ASSOCIATED FACTOR 4 (TAF4)
AT1G27730	1.64713	1.13747	3.98073	4.73007	6.00886	7.01814	12.3571	13.4236	2.18915	1.09807e-14	1.46693	9.8216e-15	1.00261	6.47565e-08	Related to Cys2/His2-type zinc-finger proteins found in higher plants. Compensated for a subset of calcineurin deficiency in yeast. Salt tolerance produced by ZAT10 appeared to be partially dependent on ENA1/PMR2, a P-type ATPase required for Li+ and Na+ efflux in yeast. The protein is localized to the nucleus, acts as a transcriptional repressor and is responsive to chitin oligomers. Also involv…	protein_coding	SALT TOLERANCE ZINC FINGER (STZ)	(ZAT10);SALT TOLERANCE ZINC FINGER (STZ)
AT1G27890	0	0	0.0332173	0.0405517	0.365106	0.388694	1.54276	1.96338	4.61063	NA	5.04765	2.5557e-05	2.01642	0.000348623	Deadenylase.	protein_coding	CCR4-ASSOCIATED FACTOR 1D (CAF1D)	CCR4-ASSOCIATED FACTOR 1D (CAF1D)
AT1G27940	0	0	0.381108	0.258476	0.0465436	0.0594607	4.07462	3.39819	0.0801631	NA	3.42802	9.80425e-38	6.11194	1.78957e-36	P-glycoprotein 13;(source:Araport11)	protein_coding	ATP-BINDING CASSETTE B13 (ABCB13)	ATP-BINDING CASSETTE B13 (ABCB13);P-GLYCOPROTEIN 13 (PGP13)
AT1G28110	2.87148	3.95987	5.52564	5.90785	1.16053	1.29729	5.51161	4.62064	-1.32953	8.28484e-06	-0.18737	0.432935	2.03731	1.62713e-14	serine carboxypeptidase-like 45;(source:Araport11)	protein_coding	SERINE CARBOXYPEPTIDASE-LIKE 45 (SCPL45)	SERINE CARBOXYPEPTIDASE-LIKE 45 (SCPL45)
AT1G28410	3.39625	3.4798	10.2141	9.54583	11.2667	12.8437	23.269	27.6953	1.81712	6.43811e-29	1.28437	7.85059e-26	1.10785	1.85863e-16	myosin heavy chain-like protein;(source:Araport11)	protein_coding	0	0
AT1G29395	0	0	102.518	104.44	0.0372258	0	49.2061	52.7409			-1.07343	2.58529e-41	11.0794	5.74883e-15	Integral membrane protein in the inner envelope of chloroplasts. Provide freezing tolerance. Expression is induced by short-term cold-treatment, water deprivation, and abscisic acid treatment. involved in response to salt tolerance	protein_coding	COLD REGULATED 314 INNER MEMBRANE 1 (COR413IM1)	COLD REGULATED 414 THYLAKOID MEMBRANE 1 (COR414-TM1); (DEG25);COLD REGULATED 314 THYLAKOID MEMBRANE 1 (COR413-TM1);COLD REGULATED 314 INNER MEMBRANE 1 (COR413IM1)
AT1G29640	4.38337	6.53362	1.39135	1.59865	35.3088	40.6067	4.67842	6.00048	2.81528	3.08632e-58	1.63568	1.07769e-05	-2.76983	1.4813e-51	senescence regulator (Protein of unknown function, DUF584);(source:Araport11)	protein_coding	0	0
AT1G30080	0.0482345	0.15489	0.481829	0.352929	0.211839	0.112763	0.0573802	0.0912807	0.0470336	0.803794	-1.78988	0.0190549	-0.485639	0.404035	Glycosyl hydrolase superfamily protein;(source:Araport11)	protein_coding	0	0
AT1G30160	4.45646	3.97514	0.404698	0.0823425	11.3677	11.3391	2.30265	2.91341	1.42525	3.52699e-16	2.76147	0.00208301	-2.05275	1.34037e-22	hypothetical protein (DUF295);(source:Araport11)	protein_coding	DUF295 ORGANELLAR A 3 (ATDOA3)	DUF295 ORGANELLAR A 3 (ATDOA3)
AT1G30170	0.151604	0	0	0	8.12862	7.5019	5.47061	6.45528	5.86519	0.00037264	10.4914	1.62196e-10	-0.33749	0.11082	Hypothetical protein (DUF295) of unknown function.	protein_coding	DUF295 ORGANELLAR A 4 (ATDOA4)	DUF295 ORGANELLAR A 4 (ATDOA4)
AT1G30475	1.59627	1.8551	0.546707	0.166855	8.81334	8.50309	4.69309	4.45358	2.32413	1.62876e-25	3.32404	2.7318e-06	-0.857897	1.65359e-05	hypothetical protein;(source:Araport11)	protein_coding	0	0
AT1G30600	8.27904	8.13744	3.26751	3.53505	24.2609	22.4135	10.2245	10.1433	1.53034	3.25783e-54	1.50029	2.00298e-27	-1.14963	1.86525e-26	Subtilase family protein;(source:Araport11)	protein_coding	0	0
AT1G30660	0.463733	0.759165	0.136246	0.199595	3.08493	3.76252	2.3689	2.88054	2.40268	3.62034e-09	3.74842	6.20966e-10	-0.314023	0.315026	A truncated version of Twinkle that retains only the DNA primase domain.	protein_coding	(TWINKY)	(TWINKY)
AT1G30680	30.6065	30.452	11.0532	10.012	42.0618	42.0946	30.266	29.8825	0.483676	4.74804e-10	1.43896	1.38783e-53	-0.442752	5.52224e-07	Twinkle is a dual localized (mitochondria and chloroplast) DNA primase-helicase. It synthesizes RNA primers from a 5&#8242; -(G/C)GGA-3&#8242; template, where the last two 3' nucleotides are cryptic. Mitochondrial protein involved in DNA replication which binds to DNA polymerases, Pol1A and Pol1B.	protein_coding	ARABIDOPSIS TWINKLE HOMOLOG (ATH)	(TWINKLE);ARABIDOPSIS TWINKLE HOMOLOG (ATH)
AT1G31173	0.0918205	0	19.4451	15.6764	0.201631	0	6.66306	9.69604			-1.03994	0.000362445	5.979	3.30693e-08	Encodes a microRNA that targets ARF family members ARF6 and ARF8. MicroRNAs are regulatory RNAs with a mature length of ~21-nucleotides that are processed from hairpin precursors by Dicer-like enzymes. MicroRNAs can negatively regulate gene expression by attenuating translation or by directing mRNA cleavage.Mature sequence: UGAAGCUGCCAGCAUGAUCUGG	miRNA_primary_transcript	MICRORNA167D (MIR167D)	MICRORNA167D (MIR167D)
AT1G31280	12.0705	13.1877	5.03041	4.96914	46.4806	46.1471	41.923	38.5307	1.9035	1.33332e-131	2.94065	9.51526e-236	-0.163018	0.0609853	Encodes Argonaute gene that binds viral siRNAs and is involved in antiviral defense response. Regulates innate immunity.Mutants have increased susceptibility to Potato virus X and tobacco rattle virus.	protein_coding	ARGONAUTE 2 (AGO2)	(ATAGO2);ARGONAUTE 2 (AGO2)
AT1G31330	5.15072	5.66731	3433.03	3290.85	11.2159	11.6041	3159.66	2822.31	1.0584	2.0416e-08	-0.223922	0.000689079	8.07148	0	Encodes subunit F of photosystem I.	protein_coding	PHOTOSYSTEM I SUBUNIT F (PSAF)	PHOTOSYSTEM I SUBUNIT F (PSAF)
AT1G31335	0	0.100551	14.1226	12.0858	0.0515706	0	5.5875	3.30656			-1.54365	1.34698e-08	6.87623	1.52764e-06	transmembrane protein;(source:Araport11)	protein_coding	0	0
AT1G32450	0.109348	0.0836036	17.274	17.6401	0.291574	0.182595	7.71193	6.04836	0.121475	0.451431	-1.38344	8.79399e-25	4.8437	1.72506e-42	Transmembrane nitrate transporter. Involved in xylem transport of nitrate from root to shoot. Induced in response to high and low concentrations of nitrate. Not involved in nitrate uptake. Expressed in root pericycle cells under the control of MYB59. Also functions as a proton-coupled H+/K+ antiporter for K+ loading into the xylem.	protein_coding	NRT1/ PTR FAMILY 7.3 (NPF7.3)	NITRATE TRANSPORTER 1.5 (NRT1.5); (ATNPF7.3);NRT1/ PTR FAMILY 7.3 (NPF7.3)
AT1G32570	0	0.0692581	0.775609	0.473431	4.83086	4.38664	44.4896	40.4809	6.55212	4.212e-05	5.94861	1.43722e-54	3.21944	3.7496e-52	hypothetical protein;(source:Araport11)	protein_coding	0	0
AT1G32575	0.507199	0	0.126664	0.154631	2.36677	3.26075	14.33	7.1988	2.6634	0.0141696	5.81376	6.62046e-07	1.80407	0.000156537	hypothetical protein;(source:Araport11)	protein_coding	0	0
AT1G32860	28.7986	28.0536	5.85009	6.36396	104.812	105.303	13.7496	13.8919	1.91469	6.48974e-153	1.08723	1.83407e-13	-2.88263	2.31518e-213	Glycosyl hydrolase superfamily protein;(source:Araport11)	protein_coding	0	0
AT1G32870	18.5293	17.6552	3.11142	3.19413	29.8464	30.5334	7.62122	6.51072	0.753931	1.13291e-14	1.04541	1.53574e-07	-2.046	1.17761e-56	Expression in rosette leaves is activated by high concentration of boron.	protein_coding	NAC DOMAIN PROTEIN 13 (NAC13)	ARABIDOPSIS NAC DOMAIN CONTAINING PROTEIN 13 (ANAC013);NAC DOMAIN PROTEIN 13 (ANAC13);NAC DOMAIN PROTEIN 13 (NAC13)
AT1G33750	3.02118	3.02961	0.508285	0.484776	2.21725	1.933	0.0756635	0.0902744	-0.365013	0.172529	-2.07764	0.00638034	-4.45711	7.44409e-14	Sesterterpene synthase which produces various sesterpne backbones bia type-A cyclization mechanism.	protein_coding	TERPENE SYNTHASE 22 (TPS22)	TERPENE SYNTHASE 22 (TPS22)
AT1G33800	4.1687	4.56076	4.00319	3.65127	8.29439	9.7725	2.57545	4.41958	1.02558	1.41979e-07	-0.11645	0.726555	-1.28531	1.88791e-07	Encodes a glucuronoxylan(GX)-speci&#64257;c 4-O-methyltransferase responsible for methylating GlcA residues in GX. Reduced methylation of GX ingxmt1-1 plants is correlated with altered lignin composition. The mRNA is cell-to-cell mobile.	protein_coding	GLUCURONOXYLAN METHYLTRANSFERASE 1 (GXMT1)	GLUCURONOXYLAN METHYLTRANSFERASE 1 (GXMT1);GLUCURONOXYLAN METHYLTRANSFERASE3 (GXM3);GLUCURONOXYLAN METHYLTRANSFERASE 1 (GXM1); (ATGXMT1)
AT1G34180	4.70469	3.95791	0.345342	0.531574	6.20531	6.57106	1.39472	1.84324	0.524794	0.00505647	1.65405	7.61897e-05	-1.90563	2.44774e-17	NAC domain containing protein 16;(source:Araport11)	protein_coding	NAC DOMAIN CONTAINING PROTEIN 16 (NAC016)	NAC DOMAIN CONTAINING PROTEIN 16 (NAC016);NAC DOMAIN CONTAINING PROTEIN 16 (anac016)
AT1G34355	0.279569	0.230191	0.794843	0.935375	0.133802	0.167583	0.21319	0.15465	-0.164013	0.521304	-2.16017	1.03698e-07	0.232711	0.658843	Encodes PS1 (Parallel Spindle 1). Mutations in PS1 lead to diploid male spores, diploid pollen grains, and spontaneous triploid plants in the next generation. Female meiosis is not affected in the mutants.	protein_coding	PARALLEL SPINDLE 1 (PS1)	PARALLEL SPINDLE 1 (PS1);PARALLEL SPINDLE 1 (ATPS1)
AT1G34580	3.67398	4.02281	0.909094	1.39755	8.38238	9.19972	1.68408	1.3778	1.18618	2.4753e-12	0.177118	0.580069	-2.45522	1.84875e-29	Major facilitator superfamily protein;(source:Araport11)	protein_coding	0	0
AT1G35230	0.273287	0.24377	1.04648	0.610996	1.10022	1.1713	5.68932	5.22349	1.28941	0.0530642	2.49947	1.36096e-08	2.19842	3.83199e-08	Encodes arabinogalactan-protein (AGP5). The mRNA is cell-to-cell mobile.	protein_coding	ARABINOGALACTAN PROTEIN 5 (AGP5)	ARABINOGALACTAN PROTEIN 5 (AGP5)
AT1G35320	5.18288	4.90154	2.25037	2.15471	4.67213	4.45764	5.2898	5.13261	-0.0803863	0.817461	1.12005	6.42365e-08	0.222985	0.247644	transmembrane protein;(source:Araport11)	protein_coding	0	0
AT1G35430	0.630917	0.540264	9.28555	10.8229	4.38726	3.5399	16.2618	17.7185	2.63912	3.50216e-08	0.634073	0.000917627	2.10379	3.84992e-20	transmembrane protein;(source:Araport11)	protein_coding	0	0
AT1G35530	0.930059	0.95506	0.687355	0.857564	2.78954	2.28919	0.81856	0.789887	1.40779	1.26045e-10	0.000759259	0.999727	-1.58084	2.71766e-11	Encodes FANCM, a highly conserved helicase that functions as a major factor limiting meiotic crossover formation. It is not directly involved in the repair of DNA lesions but suppresses spontaneous somatic homologous recombination via a RecQ helicase (At-RECQ4A)-independent pathway.	protein_coding	FANCONI ANEMIA COMPLEMENTATION GROUP M (FANCM)	(AT-FANCM);FANCONI ANEMIA COMPLEMENTATION GROUP M (FANCM)
AT1G35780	1.03982	0.802407	5.72496	7.49034	2.40285	1.95036	7.06228	7.97641	1.15517	8.89692e-05	0.10803	0.650232	1.80327	4.42896e-22	N-lysine methyltransferase;(source:Araport11)	protein_coding	0	0
AT1G43605	0	0	1.3878	1.16478	0.0953366	0	9.02101	9.20195			2.7171	1.29409e-23	7.38982	9.31823e-18	hypothetical protein;(source:Araport11)	protein_coding	0	0
AT1G43800	6.15659	6.39104	0.255283	0.396644	18.6722	19.0638	0.4422	0.501211	1.60058	8.68641e-30	0.0862271	0.74167	-5.25176	1.99979e-72	&#916;9 stearoyl-ACP desaturase which together with FAB2, AAD1, and AAD5 redundantly participates in oil storage during the maturation phase.	protein_coding	FLORAL TRANSITION AT THE MERISTEM1 (FTM1)	FLORAL TRANSITION AT THE MERISTEM1 (FTM1);HYPOXIA RESPONSE UNKNOWN PROTEIN 7 (HUP7);ACYL?ACYL CARRIER PROTEIN (ACP) DESATURASE 6 (AAD6);STEAROYL-ACYL CARRIER PROTEIN &#916;9-DESATURASE6 (SAD6)
AT1G43910	0	0	0.753543	0.868817	0.0690209	0	6.33153	6.06713			2.82544	2.62999e-23	7.29724	2.73942e-17	P-loop containing nucleoside triphosphate hydrolases superfamily protein;(source:Araport11)	protein_coding	0	0
AT1G44110	0.113932	0.0406507	4.26787	4.56183	0.208489	0.155371	1.21981	0.797752	0.0715368	0.623268	-2.11968	7.57355e-13	2.25212	0.000151541	Cyclin A1;(source:Araport11)	protein_coding	CYCLIN A1;1 (CYCA1;1)	CYCLIN A1;1 (CYCA1;1)
AT1G44130	0	0.0832031	0.284709	0.0947925	0.0284487	0.0302867	0.955521	1.02971			1.75767	0.00963055	4.58419	4.37007e-05	Eukaryotic aspartyl protease family protein;(source:Araport11)	protein_coding	0	0
AT1G44830	0.0795778	0.0851796	0.755179	0.533744	1.61641	2.46499	3.26599	4.60823	4.31841	4.37826e-06	2.36422	8.64804e-07	0.891398	0.0181501	Encodes a nuclear-localized member of the DREB subfamily A-5 of ERF/AP2 transcription factor family. The protein contains one AP2 domain. There are 15 members in this subfamily including RAP2.1, RAP2.9 and RAP2.10. Overexpression in cultured cells results in an increase in pectin deposition.ERF014 differentially regulates responses to bacterial and fungal pathogens.	protein_coding	ERF TRANSCRIPTION FACTOR 14 (ERF014)	ERF GENE CONFERRING POSTHARVEST LONGEVITY IMPROVEMENT 1 (EPI1); (ATERF014);ERF TRANSCRIPTION FACTOR 14 (ERF014)
AT1G45015	0	0	1.59929	1.21366	0	0	0.257374	0.491318			-1.2683	0.0321392	3.26168	0.0115958	MD-2-related lipid recognition domain-containing protein;(source:Araport11)	protein_coding	0	0
AT1G47210	4.77467	4.4101	15.5203	15.3549	1.54313	1.62032	2.51935	2.09862	-1.42616	2.69177e-08	-2.78464	1.77052e-59	0.537147	0.0899189	cyclin-dependent protein kinase 3;(source:Araport11)	protein_coding	CYCLIN-DEPENDENT PROTEIN KINASE 3;2 (CYCA3;2)	CYCLIN-DEPENDENT PROTEIN KINASE 3;2 (CYCA3;2)
AT1G47600	0	0	2.2126	1.43423	0	0	0.489681	0.979298			-1.09421	0.00909533	7.32124	5.7145e-06	Encodes a myrosinase. Over-expression led to a glucosinolate profile change.	protein_coding	BETA GLUCOSIDASE 34 (BGLU34)	THIOGLUCOSIDE GLUCOHYDROLASE 4 (TGG4);BETA GLUCOSIDASE 34 (BGLU34)
AT1G47870	4.4016	5.70217	4.82835	4.16374	12.895	14.9062	7.53618	8.08062	1.46209	3.71124e-18	0.664072	0.000731818	-0.777684	1.42684e-06	Member of the E2F transcription factors, (cell cycle genes), key components of the cyclin D/retinoblastoma/E2F pathway. AtE2Fc is regulated by a balance between gene expression and ubiquitin-proteasome proteolysis. AtE2Fc might play a role in cell division and during the transition from skotomorphogenesis to photomorphogenesis. E2Fc has been shown to interact with DPB in its nonphosphorylated for…	protein_coding	(ATE2F2)	(E2FC);ARABIDOPSIS THALIANA HOMOLOG OF E2F C (ATE2FC); (ATE2F2)
AT1G48260	0	0.0270461	3.43268	3.09674	0.443883	0.17721	6.05675	6.29748	3.81404	0.0047907	0.806089	3.48213e-06	4.23052	1.13312e-15	Encodes a member of the SNF1-related kinase (SnRK) gene family (SnRK3.21), which has also been reported as a member of the CBL-interacting protein kinases (CIPK17).	protein_coding	CBL-INTERACTING PROTEIN KINASE 17 (CIPK17)	SNF1-RELATED PROTEIN KINASE 3.21 (SnRK3.21);CBL-INTERACTING PROTEIN KINASE 17 (CIPK17)
AT1G48660	44.3527	46.1131	0.353029	0.474076	43.9444	43.0449	0.0840834	0.10032	-0.0203909	0.935618	-1.10539	0.0493457	-8.79678	5.97946e-71	Auxin-responsive GH3 family protein;(source:Araport11)	protein_coding	0	0
AT1G48820	0	0.0201376	0.0563792	0.137655	0	0.0219908	0.60427	0.662212			2.12118	0.00570453	5.13705	0.000334919	Terpenoid cyclases/Protein prenyltransferases superfamily protein;(source:Araport11)	protein_coding	0	0
AT1G49050	1.16828	0.788	6.84231	6.79175	12.3353	12.1595	38.8953	39.0147	3.65278	5.8414e-75	2.44477	1.50022e-133	1.70089	5.52517e-60	Encodes a member of the aspartyl protease family. Interacts with BAGP1 and BAG6 and appears to be required for cleavage of BAG6 as BAG6 is not cleaved in APCB1 mutant backgrounds.	protein_coding	(APCB1)	(APCB1)
AT1G49250	0	0	0	0.0206629	0.0372076	0.0396114	0.64501	0.673368			5.29902	0.000812071	3.72637	3.16926e-05	ATP-dependent DNA ligase;(source:Araport11)	protein_coding	0	0
AT1G49780	6.43742	6.69556	9.03913	8.31942	16.0032	14.9311	11.6797	12.8949	1.24344	1.71964e-18	0.396374	0.0136707	-0.287636	0.0468486	PUB25 and PUB26 are closely related paralogs that encode functional E3 ligases. They function in immune response pathway by targeting BIK1 for degradation.	protein_coding	PLANT U-BOX 26 (PUB26)	PLANT U-BOX 26 (PUB26)
AT1G49860	0	0	0.69857	0.213203	0	0	1.55984	1.85278			1.40076	0.010309	8.17183	2.54114e-07	Encodes glutathione transferase belonging to the phi class of GSTs. Naming convention according to Wagner et al. (2002). The mRNA is cell-to-cell mobile.	protein_coding	GLUTATHIONE S-TRANSFERASE (CLASS PHI) 14 (GSTF14)	GLUTATHIONE S-TRANSFERASE (CLASS PHI) 14 (ATGSTF14);GLUTATHIONE S-TRANSFERASE (CLASS PHI) 14 (GSTF14)
AT1G49870	0.0356013	0.0254049	1.77816	1.89581	0	0.0277429	0.127055	0.107797			-3.92411	1.45876e-16	1.39914	0.0667257	myosin-2 heavy chain-like protein;(source:Araport11)	protein_coding	0	0
AT1G49910	0.279574	0.408074	0.8886	1.17778	1.479	1.81222	1.08845	1.03891	2.053	0.000143008	-0.00453995	0.988779	-0.504645	0.214147	Encodes a homolog of the yeast and human BUB3 (BUDDING UNINHIBITED BY BENZYMIDAZOL 3) protein. Yeast and human BUB3s function in spindle assembly checkpoint control.	protein_coding	BUB (BUDDING UNINHIBITED BY BENZYMIDAZOL) 3.2 (BUB3.2)	BUB (BUDDING UNINHIBITED BY BENZYMIDAZOL) 3.2 (BUB3.2)
AT1G49980	6.56637	6.40623	5.20741	5.50143	23.1039	21.7021	14.3348	15.7427	1.81272	4.56883e-77	1.41405	1.9866e-36	-0.531302	2.88805e-07	DNA/RNA polymerases superfamily protein;(source:Araport11)	protein_coding	0	0
AT1G50240	0.205918	0.275517	2.2186	1.97305	0.549078	0.395432	1.23356	0.734838	0.554822	0.127505	-1.05804	4.5588e-05	1.00949	0.00411834	The FUSED (FU) gene belongs to Ser/Thr protein kinase family and has a key role in the hedgehog signaling pathway known to control cell proliferation and patterning in fruit flies and humans . Arabidopsis thaliana genome has a single Fu gene that is involved in male meiosis cytokinesis. Cytokinesis-defective mutants, named two-in-one (tio), result from mutations in Arabidopsis Fu. Phenotypic anal…	protein_coding	FUSED (FU)	TWO IN ONE (TIO);FUSED (FU)
AT1G50490	7.25775	8.34286	14.0587	11.8138	8.34987	9.11063	3.26586	4.08461	0.140034	0.655842	-1.8326	2.74342e-17	-1.1665	1.92074e-06	Encodes one of two ubiquitin-conjugating enzymes belonging to the E2-C gene family (the other being UBC19). Transcript is always found in diving cells, but also in other non-dividing cells.	protein_coding	UBIQUITIN-CONJUGATING ENZYME 20 (UBC20)	UBIQUITIN-CONJUGATING ENZYME 20 (UBC20)
AT1G51130	7.43718	7.51348	4.09024	3.79597	56.3805	56.7508	29.3254	33.9683	2.94742	4.48543e-190	2.92772	5.81741e-100	-0.792496	2.29363e-14	&#948;-kleisin component of the SMC5/6 complex, possibly involved in synaptonemal complex formation.	protein_coding	(NSE4A)	(NSE4A)
AT1G51470	0	0	1.71869	1.98414	0	0	0.645173	0.700746			-1.3248	0.000689269	7.25621	6.08799e-06	Encodes a myrosinase.	protein_coding	BETA GLUCOSIDASE 35 (BGLU35)	THIOGLUCOSIDE GLUCOHYDROLASE 5 (TGG5);BETA GLUCOSIDASE 35 (BGLU35)
AT1G51800	0	0.0244092	2.1071	2.18302	0	0	0.908778	0.712055			-1.3646	2.70585e-06	8.51923	6.95381e-08	The gene encodes a putative member of the LRR-RLK protein family. Expressin and mutant analysis revealed that it contributes to the interaction between Arabidopsis and Hyaloperonospora arabidopsidis. and The mRNA is cell-to-cell mobile.	protein_coding	IMPAIRED OOMYCETE SUSCEPTIBILITY 1 (IOS1)	IMPAIRED OOMYCETE SUSCEPTIBILITY 1 (IOS1)
AT1G52270	0.318835	0.390033	8.46281	8.44285	2.10042	1.96991	34.2985	30.0997	2.2158	0.000852968	1.84072	9.55352e-29	3.99797	2.89997e-65	hypothetical protein;(source:Araport11)	protein_coding	0	0
AT1G52315	0.170045	0.130011	1.16477	0.918346	2.93391	3.86173	13.7844	14.6189	4.40765	4.90388e-16	3.66721	3.87557e-55	2.07883	1.39226e-25	Regulator of Vps4 activity in the MVB pathway protein;(source:Araport11)	protein_coding	IST1-LIKE 9 (ISTL9)	IST1-LIKE 9 (ISTL9)
AT1G52920	4.48398	4.49793	0.153572	0.249973	6.61123	5.45097	0.914431	1.04737	0.34524	0.170921	1.72732	0.00872366	-2.51955	1.56255e-15	Encodes a plasma membrane?localized ABA receptor, which interacts with the G&#945;&#946;&#947; complex. It has been postulated that the binding of ABA to GCR2 results in the release of the G protein and dissociation of the heterotrimeric complex into G&#945; and the G&#946;&#947; dimer to activate downstream ABA effectors and to trigger the ABA responses.	protein_coding	G PROTEIN COUPLED RECEPTOR (GPCR)	G PROTEIN COUPLED RECEPTOR (GPCR);G-PROTEIN COUPLED RECEPTOR 2 (GCR2)
AT1G53025	5.27951	4.68196	2.56039	2.85392	10.8899	10.8607	7.2914	7.18096	1.13089	8.22537e-16	1.32044	8.17679e-14	-0.539926	0.000141067	Ubiquitin-conjugating enzyme family protein;(source:Araport11)	protein_coding	UBIQUITIN-CONJUGATING ENZYME 26 (UBC26)	UBIQUITIN-CONJUGATING ENZYME 26 (UBC26);PHO2 FAMILY UBIQUITIN CONJUGATION ENZYME 3 (PFU3)
AT1G53090	2.31786	2.09844	5.0419	5.73248	5.75583	5.9631	10.2305	9.72798	1.40599	7.37975e-17	0.800717	1.33021e-09	0.796599	4.83512e-09	Encodes a member of the SPA (suppressor of phyA-105) protein family (SPA1-SPA4). SPA proteins contain an N-terminal serine/threonine kinase-like motif followed by a coiled-coil structure and a C-terminal WD-repeat domain. SPA proteins function redundantly in suppressing photomorphogenesis in dark- and light-grown seedlings. SPA4 (and SPA3) predominantly regulates elongation growth in adult plants.	protein_coding	SPA1-RELATED 4 (SPA4)	SPA1-RELATED 4 (SPA4)
AT1G53140	0.0749541	0.0133717	2.07151	1.87382	0.0685809	0.0584092	0.356664	0.0851074	0.0200051	NA	-2.6682	0.00181299	1.09868	0.100513	Encodes DRP5A, a dynamin protein involved in cytokinesis in Arabidopsis.	protein_coding	DYNAMIN RELATED PROTEIN 5A (DRP5A)	DYNAMIN RELATED PROTEIN 5A (DRP5A)
AT1G53170	0.716424	0.801714	11.4505	12.4697	2.1453	2.55035	16.9678	19.3384	1.41084	0.00229027	0.493872	0.00290929	2.9651	1.90743e-40	encodes a member of the ERF (ethylene response factor) subfamily B-1 of ERF/AP2 transcription factor family (ATERF-8). The protein contains one AP2 domain. There are 15 members in this subfamily including ATERF-3, ATERF-4, ATERF-7, and leafy petiole.	protein_coding	ETHYLENE RESPONSE FACTOR 8 (ERF8)	ETHYLENE RESPONSE ELEMENT BINDING FACTOR 4 (ATERF8); (ATERF-8);ETHYLENE RESPONSE FACTOR 8 (ERF8)
AT1G54000	42.7637	41.7572	8.1587	8.07577	29.3925	31.0568	4.03443	3.46344	-0.43107	3.91931e-06	-1.12507	5.9373e-09	-2.96146	4.26471e-89	GDSL-motif esterase/acyltransferase/lipase. Enzyme group with broad substrate specificity that may catalyze acyltransfer or hydrolase reactions with lipid and non-lipid substrates.	protein_coding	GDSL LIPASE-LIKE PROTEIN 22 (GLL22)	GDSL LIPASE-LIKE PROTEIN 22 (GLL22)
AT1G54280	0.173572	0.185791	0.113078	0.0552181	0.613158	0.449883	0.637404	0.591253	1.32722	0.00447856	2.57495	2.24994e-06	0.218446	0.552741	Encodes a member of the P4 subfamily of P-type ATPases expressed in the pollen plasma membrane. Double mutants with ALA7 display pollen and pollen tube defects.	protein_coding	AMINOPHOSPHOLIPID ATPASE 6 (ALA6)	AMINOPHOSPHOLIPID ATPASE 6 (ALA6)
AT1G54385	7.514	7.4212	2.19747	2.17024	7.89731	8.42197	0.735092	0.603404	0.136336	0.535832	-1.67094	6.60086e-08	-3.54576	1.08984e-54	At1G54385 encodes the plant KASH protein SINE1; SINE1 interacts with SUN1 and SUN2, is colocalized with F-actin, and is localized at the nuclear envelope.	protein_coding	(SINE1)	(SINE1)
AT1G54970	0	0	2.19111	1.96774	0	0	1.04974	0.744313			-1.00724	0.0115739	7.22954	6.85791e-06	encodes a proline-rich protein that is specifically expressed in the root. The mRNA is cell-to-cell mobile.	protein_coding	PROLINE-RICH PROTEIN 1 (PRP1)	ROOT HAIR SPECIFIC 7 (RHS7);PROLINE-RICH PROTEIN 1 (PRP1);PROLINE-RICH PROTEIN 1 (ATPRP1)
AT1G55450	0.441535	0.472616	46.8408	51.8525	1.28469	1.26447	57.8829	59.4595	1.16615	0.0160264	0.180479	0.0747612	5.55323	5.88061e-217	S-adenosyl-L-methionine-dependent methyltransferases superfamily protein;(source:Araport11)	protein_coding	0	0
AT1G56510	0.385566	0.593897	8.52034	9.39242	1.52815	1.25313	32.1742	33.155	1.41044	3.28235e-05	1.79991	7.11007e-102	4.5835	7.95937e-262	TIR-NB-LRR protein that confers resistance to four races of Albugo candida. The mRNA is cell-to-cell mobile.	protein_coding	WHITE RUST RESISTANCE 4 (WRR4)	WHITE RUST RESISTANCE 4 A (WRR4A);WHITE RUST RESISTANCE 4 (WRR4);ACTIVATED DISEASE RESISTANCE 2 (ADR2)
AT1G57820	3.34862	3.8233	7.40088	8.43945	3.09453	3.44123	2.15775	2.55066	-0.0668923	0.867301	-1.77661	9.65572e-23	-0.412337	0.0853792	Encodes a 645-amino acid methylcytosine-binding protein with a PHD domain, two RING finger domains, and an SRA domain that is involved in centromere heterochromatinization. This protein functions as an E3 ubiquitin ligase in vitro. The protein has been shown to bind to methylated cytosines of CG, CNG and CNN motifs via its SRA domain but has a preference for the former. It plays a role in the est…	protein_coding	VARIANT IN METHYLATION 1 (VIM1)	ORTHRUS 2 (ORTH2);VARIANT IN METHYLATION 1 (VIM1)
AT1G58225	0	0	0	0	0	0	1.40386	0.843678			6.42668	0.00031456	6.56333	5.20061e-05	hypothetical protein;(source:Araport11)	protein_coding	0	0
AT1G59540	3.10371	3.44275	1.71271	1.93825	3.55891	3.99364	0.476412	0.468937	0.176386	0.520391	-1.89614	6.19095e-08	-2.91047	6.25825e-23	Encodes a kinesin-like protein.	protein_coding	(ZCF125)	(ZCF125)
AT1G59660	5.19914	5.09455	1.10745	1.37529	32.1207	28.8894	10.8805	10.2008	2.59474	2.52131e-157	3.01697	2.15014e-81	-1.4872	3.32942e-48	Encodes a protein with similarity to mammalian nucleoporin Nup98.Its expression is upregulated in mutants that are NUP deficient. Nucleoportin which redundantly inhibits flowering together with Nup98a through multiple pathways including clock, photoperiod, and age pathways. Gates flowering in a CONSTANS (CO)-independent mode and bypasses the CO checkpoint in photoperiodic signaling and integrated…	protein_coding	DRA2-LIKE (DRAL)	DRA2-LIKE (DRAL); (NUP98B)
AT1G60500	0	0	0	0	0.317907	0.206828	2.27714	2.59358	5.66152	0.0026362	9.74097	4.03432e-09	3.15515	6.63528e-14	Dynamin related protein 4C;(source:Araport11)	protein_coding	DYNAMIN RELATED PROTEIN 4C (DRP4C)	DYNAMIN RELATED PROTEIN 4C (DRP4C)
AT1G60590	0	0	3.22931	3.00555	0	0	0.989992	1.32654			-1.38968	1.60292e-06	8.55164	6.22791e-08	Pectin lyase-like superfamily protein;(source:Araport11)	protein_coding	0	0
AT1G61450	0.0785842	0.168232	3.297	3.8333	0.0862827	0.0459285	0.327195	0.267688			-3.47064	1.93349e-09	0.790975	0.188868	CAP-gly domain linker;(source:Araport11)	protein_coding	0	0
AT1G61460	4.33858	3.78765	0.968219	1.16324	5.37173	4.10025	2.69042	3.12697	0.181834	0.521304	1.28355	1.24361e-05	-0.637369	0.00508388	G-type lectin S-receptor-like Serine/Threonine-kinase;(source:Araport11)	protein_coding	0	0
AT1G61470	0.771793	0.550748	0.114217	0.278872	3.57792	3.50835	2.31233	2.66148	2.33294	4.05407e-09	3.44822	1.47923e-08	-0.432472	0.163568	Deadenylase.	protein_coding	CCR4-ASSOCIATED FACTOR 1E (CAF1E)	CCR4-ASSOCIATED FACTOR 1E (CAF1E)
AT1G61840	2.70065	2.68814	0.327765	0.261627	1.2332	0.929336	0.225191	0.186282	-1.17988	1.39059e-05	-0.121318	0.642338	-2.19612	4.9794e-06	Cysteine/Histidine-rich C1 domain family protein;(source:Araport11)	protein_coding	0	0
AT1G62500	0.131454	0.35177	13.591	13.6528	0.336776	0.230485	6.43761	5.22414	0.0255037	0.92464	-1.25149	2.5126e-14	4.32878	2.80513e-27	Bifunctional inhibitor/lipid-transfer protein/seed storage 2S albumin superfamily protein;(source:Araport11)	protein_coding	(DEG27)	(DEG27)
AT1G62730	14.6723	14.5099	2.62003	3.64189	29.8814	30.6584	9.23689	9.52413	1.06637	1.27126e-20	1.47167	7.0089e-11	-1.63824	4.40139e-33	Terpenoid synthases superfamily protein;(source:Araport11)	protein_coding	0	0
AT1G63100	0	0	3.38459	2.79592	0.0124005	0.0132016	0.12092	0.243655			-4.07452	1.20017e-27	2.81203	0.00952649	Transcription factor belonging to the GRAS family which controls the mitotic cell cycle and division plane orientation.	protein_coding	SCARECROW-LIKE 28 (SCL28)	SCARECROW-LIKE 28 (SCL28)
AT1G63440	0.596833	0.58077	1.10567	0.846932	1.98974	1.52212	2.10417	1.88518	1.49902	2.48893e-06	0.82829	0.00339755	0.209104	0.434183	The Arabidopsis P-type ATPase HMA5 is involved in Cu detoxification. hma5 mutant plants exhibit Cu hypersensitivity, which is especially dramatic in roots where HMA5 is mostly expressed.	protein_coding	HEAVY METAL ATPASE 5 (HMA5)	HEAVY METAL ASSOCIATED PROTEIN 12 (ATHMP12);HEAVY METAL ATPASE 5 (HMA5)
AT1G63530	0	0	0.9952	0.308556	0.190993	0.240301	2.12578	1.9931	5.18461	0.00600085	0.359495	0.137543	3.1904	1.43807e-12	hypothetical protein;(source:Araport11)	protein_coding	0	0
AT1G63710	0	0	0.09119	0.200384	0	0	0.608141	0.58046			1.24601	0.0348832	7.0581	1.1385e-05	Encodes a member of the CYP86A subfamily of cytochrome p450 genes. Expressed at highest level in mature stems and flowers.	protein_coding	CYTOCHROME P450, FAMILY 86, SUBFAMILY A, POLYPEPTIDE 7 (CYP86A7)	CYTOCHROME P450, FAMILY 86, SUBFAMILY A, POLYPEPTIDE 7 (CYP86A7)
AT1G63720	2.52989	2.48782	1.72588	1.35447	9.93661	9.28028	2.49575	2.45221	1.93748	3.72783e-24	0.412849	0.166924	-1.88966	9.40167e-20	hydroxyproline-rich glycoprotein family protein;(source:Araport11)	protein_coding	0	0
AT1G64590	0	0	2.17784	2.89503	0	0	0.778066	0.880178			-1.48849	0.000180981	7.15759	8.364e-06	NAD(P)-binding Rossmann-fold superfamily protein;(source:Araport11)	protein_coding	0	0
AT1G64620	1.70981	1.81466	2.15668	1.94373	5.58419	5.08116	4.65407	5.10033	1.58555	1.96507e-14	1.12216	1.82948e-07	-0.0868429	0.659295	Plant-specific Dof transcription factor which regulates vascular cell di#erentiation and lignin biosynthesis.	protein_coding	(DOF1.8)	(DOF1.8); (VDOF2)
AT1G65060	0	0	0.780922	0.705478	0.171669	0.27414	1.02299	1.04744	5.29804	0.00503979	0.18598	0.554345	2.064	6.75954e-05	encodes an isoform of 4-coumarate:CoA ligase (4CL), which is involved in the last step of the general phenylpropanoid pathway. mRNA levels are not induced in response to wounding or to fungal infection by P. parasitica. mRNA is expressed in flowers, to a lesser degree in mature leaves and siliques and marginally in seedling roots and bolting stems of mature plants. The catalytic efficiency was in…	protein_coding	4-COUMARATE:COA LIGASE 3 (4CL3)	4-COUMARATE:COA LIGASE 3 (4CL3)
AT1G65470	1.0374	1.37926	4.15605	4.26138	2.79361	2.46352	4.59863	5.10847	1.06513	2.64524e-05	0.120401	0.608455	0.901607	1.80032e-06	Chromatin Assembly Factor-1 (CAF-1) p150 subunit. Mutants have reduced heterochromatin content. In Arabidopsis, the three CAF-1 subunits are encoded by FAS1, FAS2 and, most likely, MSI1, respectively. Mutations in FAS1 or FAS2 lead to increased frequency of homologous recombination and T-DNA integration in Arabidopsis.	protein_coding	FASCIATA 1 (FAS1)	FASCIATA 1 (FAS1);FUGU 2 (FUGU2);NUCLEOSOME/CHROMATIN ASSEMBLY FACTOR GROUP B (NFB2)
AT1G66040	0.0170692	0	0.0682036	0.104079	1.3119	1.51636	4.44694	4.07009	6.79685	1.87833e-05	5.48892	5.0306e-23	1.58196	1.92086e-09	predicted to encode a protein with an N-terminal PHD domain and two RING domains surrounding an SRA domain. Attempts to isolate ORTH4/VIM4 cDNA through RT-PCR were unsuccessful and analysis of the expression of this gene is difficult since it shares 99% nucleotide identity with ORTH5/VIM2.	protein_coding	VARIANT IN METHYLATION 4 (VIM4)	ORTHRUS 4 (ORTH4);VARIANT IN METHYLATION 4 (VIM4)
AT1G66050	0.108807	0.0998288	0.388182	0.473892	0	0.0726771	0.0739647	0.0176495	-0.0489677	NA	-2.66082	0.0043731			Encodes a protein that is similar to VIM1 but is not involved in cytosine methylation. This protein has an N-terminal PHD domain and two RING domains surrounding an SRA domain. ORTH5/VIM2 has E3 ubiquitin ligase activity in vitro.	protein_coding	VARIANT IN METHYLATION 2 (VIM2)	ORTHRUS 5 (ORTH5);VARIANT IN METHYLATION 2 (VIM2)
AT1G66100	0	0	15.6164	19.2773	0	0	9.09112	8.16222			-1.02656	1.79434e-08	10.6577	7.97455e-12	Predicted to encode a PR (pathogenesis-related) protein. Belongs to the plant thionin (PR-13) family with the following members: At1g66100, At5g36910, At1g72260, At2g15010, At1g12663, At1g12660.	protein_coding	0	0
AT1G66270	0.905457	0.801451	12.6802	11.9975	0.74562	0.793791	3.39713	3.85541	-0.0342824	0.938737	-1.80306	1.29299e-29	2.21406	1.08301e-12	BGLU21 encodes a beta-glucosidase that has a high level of activity against the naturally occuring secondary metabolite scopolin. Recombinant BGLU21 produced in insect cells shows lower levels of activity using the structurally similar substrates esculin (33%) and 4-MU-glucoside (9%). BGLU21 is glycosylated in planta and has a C-terminal ER retention signal. Transcript analysis as well as protein…	protein_coding	(BGLU21)	(BGLU21)
AT1G66280	0.249517	0.284887	10.0863	9.27051	0.109584	0.174996	3.38383	3.72089	-0.0892036	0.654008	-1.47528	1.99057e-18	4.60345	8.64822e-23	Glycosyl hydrolase superfamily protein;(source:Araport11)	protein_coding	(BGLU22)	(BGLU22)
AT1G66420	0	0	0	0	1.56686	1.57277	0.630552	0.185185	7.51007	2.08893e-05	0.169169	NA	-1.54604	0.0118513	DNA-binding storekeeper protein-related transcriptional regulator;(source:Araport11)	protein_coding	0	0
AT1G66430	14.3341	14.7358	59.3117	57.1059	28.8229	28.7196	169.27	167.913	1.00097	6.60981e-21	1.46792	6.47502e-126	2.58586	1.18346e-219	Encodes one of the several Arabidopsis fructokinases. Nomenclature according to Riggs 2017 has been adopted for the family by the community (personal communication, Boernke, Callis, Granot, Boernke, and Smeekens). Important for seed oil accumulation and vascular development.	protein_coding	FRUCTOKINASE 3 (FRK3)	FRUCTOKINASE 3 (FRK3);FRUCTOKINASE 6 (FRK6)
AT1G66465	0	0	0.398378	0.453917	0	0	0.0316282	0			-3.46339	0.0269877			transmembrane protein;(source:Araport11)	protein_coding	0	0
AT1G66780	0.0594102	0	0.27695	0.2898	0.173947	0.162037	0.895214	0.876952	0.0883076	NA	1.0666	0.0328909	2.1501	0.000478923	MATE efflux family protein;(source:Araport11)	protein_coding	0	0
AT1G66810	0.0406772	0.108852	0.914257	0.99211	1.33987	1.09359	3.02437	2.63268	3.81357	5.30098e-07	1.36888	6.18917e-05	1.17941	0.000287967	Encodes a tandem CCCH zinc finger (TZF) protein that can bind DNA and RNA, function as a transcriptional activator, and is involved in secondary wall biosynthesis.	protein_coding	(ATC3H14)	(ATC3H14)
AT1G67035	0.0352868	0.0377708	1.26896	1.0758	0.0387437	0	0.0419774	0.1202			-3.38561	0.00060883			homeobox Hox-B3-like protein;(source:Araport11)	protein_coding	0	0
AT1G67180	0.394675	0.475266	1.8727	1.16315	0.325005	0.211446	0.27388	0.149379	-0.109954	0.660734	-2.7292	2.50762e-07	-0.180923	0.748375	RING/U-box superfamily protein. SUMO- targeted ubiquitin ligase.	protein_coding	SUMO-TARGETED UBIQUITIN E3 LIGASE 2 (STUBL2)	SUMO-TARGETED UBIQUITIN E3 LIGASE 2 (STUBL2)
AT1G67250	43.1748	43.2457	20.7284	21.5153	81.6322	91.7683	38.4497	46.5802	1.0217	7.73577e-24	0.916577	1.02147e-10	-0.978661	8.13725e-15	Proteasome maturation factor UMP1;(source:Araport11)	protein_coding	(UMP1A)	(UMP1A)
AT1G68200	0.391809	0.146787	0.35225	0.191123	2.25851	1.71744	8.4364	8.91991	2.74966	2.93797e-08	4.8543	4.11517e-44	2.13166	9.93771e-22	Zinc finger C-x8-C-x5-C-x3-H type family protein;(source:Araport11)	protein_coding	CALLOSE DEFECTIVE MICROSPORE1 (CDM1)	CALLOSE DEFECTIVE MICROSPORE1 (CDM1); (ATC3H15)
AT1G68240	37.3056	41.2234	0.378856	0.75683	89.9839	100.15	3.8965	2.70127	1.2982	8.00543e-44	2.30961	3.41244e-06	-4.8051	1.534e-194	basic helix-loop-helix (bHLH) DNA-binding superfamily protein;(source:Araport11)	protein_coding	0	0
AT1G68350	0	0	0.763073	0.539323	0	0	0.047828	0			-3.49401	0.0261919			cotton fiber protein;(source:Araport11)	protein_coding	0	0
AT1G68480	0	0	0.458803	0.619064	0	0	0.143784	0.0274479			-1.69951	0.0302104			Encodes a putative zinc finger transcription factor that is necessary for proper lateral organ shape and is sufficient to induce the proliferation of lateral organ tissue. Together with NUB, it is involved in stamen and carpel development.	protein_coding	JAGGED (JAG)	JAGGED (JAG)
AT1G69310	0.301012	0.1611	2.85655	2.24327	0.899695	0.547326	3.40181	2.67733	1.12194	0.0416282	0.122579	0.70299	2.02814	2.90639e-09	Encodes WRKY57, a member of the WRKY Transcription Factor. Activation of WRKY57 confers drought tolerance.	protein_coding	WRKY DNA-BINDING PROTEIN 57 (WRKY57)	(AtWRKY57);WRKY DNA-BINDING PROTEIN 57 (WRKY57)
AT1G69490	8.76468	8.78975	6.98766	5.96799	8.10544	7.56257	1.80902	3.54754	-0.0937851	0.78377	-1.21685	4.88026e-05	-1.44772	4.53885e-07	Encodes a member of the NAC transcription factor gene family. It is expressed in floral primordia and upregulated by AP3 and PI. Its expression is associated with leaf senescence. The mRNA is cell-to-cell mobile.	protein_coding	NAC-LIKE, ACTIVATED BY AP3/PI (NAP)	NAC-LIKE, ACTIVATED BY AP3/PI (NAP);ARABIDOPSIS NAC DOMAIN CONTAINING PROTEIN 29 (ANAC029);NAC-LIKE, ACTIVATED BY AP3/PI (ATNAP)
AT1G70250	0.100885	0.148482	2.16671	1.86081	0.816919	0.70755	8.38599	8.70591	2.39995	4.03792e-05	1.99249	1.24271e-31	3.50162	1.15117e-58	Encodes a Protease inhibitor/seed storage/LTP family protein.	protein_coding	GLYCOSYLPHOSPHATIDYLINOSITOL-ANCHORED LIPID PROTEIN TRANSFER 32 (LTPG32)	GLYCOSYLPHOSPHATIDYLINOSITOL-ANCHORED LIPID PROTEIN TRANSFER 32 (LTPG32)
AT1G70440	0.33772	0.361494	0.0281132	0.240244	3.83165	3.38836	4.21843	3.57903	3.29401	1.99312e-13	4.38547	2.45517e-05	0.138757	0.639397	Encodes a protein with similarity to RCD1 but without the WWE domain. The protein does have a PARP signature upstream of the C-terminal protein interaction domain. The PARP signature may bind NAD+ and attach the ADP-ribose-moiety from NAD+ to the target molecule. Its presence suggests a role for the protein in ADP ribosylation.	protein_coding	SIMILAR TO RCD ONE 3 (SRO3)	SIMILAR TO RCD ONE 3 (SRO3)
AT1G70895	1.59768	1.60835	4.76889	5.38116	4.59432	4.37979	6.1091	5.59347	1.44535	1.00661e-08	0.113007	0.682178	0.406802	0.0492652	Member of a large family of putative ligands homologous to the Clavata3 gene. Consists of a single exon.	protein_coding	CLAVATA3/ESR-RELATED 17 (CLE17)	CLAVATA3/ESR-RELATED 17 (CLE17)
AT1G71170	11.7436	10.5727	9.04835	8.99239	33.5346	33.0408	23.2567	20.6735	1.59577	1.6985e-45	1.19743	3.30115e-19	-0.554978	2.45623e-06	6-phosphogluconate dehydrogenase family protein;(source:Araport11)	protein_coding	0	0
AT1G71370	0.582826	0.567139	0.0705699	0.193841	2.15247	1.36253	0.105051	0.100269	1.45131	0.000485399	-0.0305776	0.872977	-3.88273	2.48319e-10	DEA(D/H)-box RNA helicase family protein;(source:Araport11)	protein_coding	0	0
AT1G72250	0.0169938	0.00909502	2.2238	2.27961	0	0	0.303239	0.492042			-2.49693	1.06858e-17	7.7524	1.24892e-06	Malectin domain kinesin.	protein_coding	MALECTIN DOMAIN KINESIN 1 (MDKIN1)	MALECTIN DOMAIN KINESIN 1 (MDKIN1)
AT1G72670	0	0.0588145	2.01255	2.54626	0.0201098	0.021409	0.326824	0.311948			-2.76968	2.12741e-10	3.02494	0.00606458	Member of IQ67 (CaM binding) domain containing family. IQ67 DOMAIN proteins facilitate preprophase band formation and division-plane orientation.	protein_coding	IQ-DOMAIN 8 (iqd8)	IQ-DOMAIN 8 (iqd8)
AT1G72790	6.38248	6.61302	7.85178	7.36162	24.6307	24.3844	27.2101	22.4195	1.93794	2.20212e-68	1.62598	3.04114e-39	0.0560145	0.663604	hydroxyproline-rich glycoprotein family protein;(source:Araport11)	protein_coding	0	0
AT1G73190	348.806	350.197	1.58378	1.25318	292.326	303.73	0.419133	0.200028	-0.189363	0.0078962	-1.88495	0.00222407	-9.85808	1.37389e-174	Moves to the Protein Storage Vacuole in a Golgi independent manner	protein_coding	(TIP3;1)	(TIP3;1);ALPHA-TONOPLAST INTRINSIC PROTEIN (ALPHA-TIP)
AT1G73500	5.70623	6.68053	5.23253	5.98013	7.48893	6.80028	12.4362	15.2869	0.179145	0.509571	1.20779	2.43045e-12	0.97632	1.68468e-08	member of MAP Kinase Kinase family. Autophosphorylates and also phosphorylates MPK3 and MPK6. Independently involved in ethylene and calmalexin biosynthesis. Induces transcription of ACS2, ACS6, ERF1, ERF2, ERF5, ERF6, CYP79B2, CYP79B3, CYP71A13 and PAD3.	protein_coding	MAP KINASE KINASE 9 (MKK9)	MAP KINASE KINASE 9 (MKK9); (ATMKK9)
AT1G73620	1.33629	2.00931	4.13171	3.87999	0.489067	0.595044	1.77891	1.69794	-1.15653	0.0261116	-1.10602	0.000938643	1.51077	0.00283362	Pathogenesis-related thaumatin superfamily protein;(source:Araport11)	protein_coding	0	0
AT1G74400	4.46586	4.14792	0.495675	0.518674	4.7477	5.22014	2.69848	2.01222	0.161549	0.604866	1.9787	9.24097e-06	-0.993489	0.000268409	Tetratricopeptide repeat (TPR)-like superfamily protein;(source:Araport11)	protein_coding	0	0
AT1G74440	0.0867577	0.06191	0.519989	0.370301	0.158762	0.202822	1.85774	2.21647	0.0994119	0.517344	1.99738	1.20392e-07	3.43334	4.56484e-14	Similar to MPH1, can complement mph1-1 salt sensitivity phenotype.	protein_coding	(MHL)	(MHL)
AT1G74450	4.26076	4.37827	6.43159	6.76629	9.62663	8.6327	11.9395	13.1807	1.06952	7.93044e-10	0.830339	4.13565e-08	0.489509	0.00151511	Plants overexpressing At1g74450 are stunted in height and have reduced male fertility.	protein_coding	(ROH1D)	(ROH1D)
AT1G74670	974.735	954.626	290.048	282.001	561.592	570.261	141.233	145.041	-0.729063	8.31233e-40	-1.05519	1.28433e-68	-1.9428	2.00056e-155	Gibberellin-regulated family protein;(source:Araport11)	protein_coding	GA-STIMULATED ARABIDOPSIS 6 (GASA6)	GA-STIMULATED ARABIDOPSIS 6 (GASA6)
AT1G75150	0.806992	0.941154	2.10556	2.30607	0.436412	0.351975	0.874033	0.697487	-0.751659	0.0593025	-1.44841	1.16434e-06	0.898031	0.0356358	DNA ligase-like protein;(source:Araport11)	protein_coding	0	0
AT1G75640	0.299669	0.223563	2.4855	2.62455	0.269203	0.254751	1.16669	1.01048	0.00743847	0.986446	-1.22179	1.4675e-07	1.98955	3.07134e-07	Encodes a Leucine-Rich Repeat Receptor-Like Kinase MUSTACHES (MUS). Regulates stomatal bilateral symmetry. Mutants have abnormally shaped guard cells, absent or skewed stomatal pores.	protein_coding	MUSTACHES (MUS)	MUSTACHES (MUS); (MUS)
AT1G75690	2.4471	2.61937	106.335	111.069	24.4894	26.9654	250.203	270.189	3.36366	2.15561e-93	1.19256	5.34861e-83	3.37121	0	Thylakoid Thiol/Disulfide-Modulating Protein.	protein_coding	LOW QUANTUM YIELD OF PHOTOSYSTEM II 1 (LQY1)	LOW QUANTUM YIELD OF PHOTOSYSTEM II 1 (LQY1)
AT1G75700	0	0	0.473688	0.732485	1.0413	1.33029	7.22058	7.0355	7.45648	2.52171e-05	3.45049	3.69928e-21	2.56983	4.24214e-16	HVA22-like protein G;(source:Araport11)	protein_coding	HVA22-LIKE PROTEIN G (HVA22G)	HVA22-LIKE PROTEIN G (HVA22G)
AT1G75830	29383.8	29593.7	5.80295	5.24039	27284.3	29776.9	0.851997	1.53608	-0.0164807	0.945347	-2.02045	0.000131263	-14.4614	0	Predicted to encode a PR (pathogenesis-related) protein. Belongs to the plant defensin (PDF) family with the following members: At1g75830/PDF1.1, At5g44420/PDF1.2a, At2g26020/PDF1.2b, At5g44430/PDF1.2c, At2g26010/PDF1.3, At1g19610/PDF1.4, At1g55010/PDF1.5, At2g02120/PDF2.1, At2g02100/PDF2.2, At2g02130/PDF2.3, At1g61070/PDF2.4, At5g63660/PDF2.5, At2g02140/PDF2.6, At5g38330/PDF3.1 and At4g30070/PDF…	protein_coding	LOW-MOLECULAR-WEIGHT CYSTEINE-RICH 67 (LCR67)	LOW-MOLECULAR-WEIGHT CYSTEINE-RICH 67 (LCR67);PLANT DEFENSIN 1.1 (PDF1.1); (PR12)
AT1G76180	2.40147	2.47648	369.021	390.964	67.9441	75.4145	1652.8	1742.48	4.90277	1.8348e-238	2.0956	0	4.60041	0	Encodes a dehydrin protein whose expression is induced early on in response to dehydration stress. This gene's expression to cold occurs in two waves, with early induction occurring within 1 h and secondary induction occurring 5 h after the beginning of cold stress. Expression is also induced in response to ABA but not in response to 2,4-D, BA, and GA3. ERD14 protein is capable of binding Ca2+, e…	protein_coding	EARLY RESPONSE TO DEHYDRATION 14 (ERD14)	EARLY RESPONSE TO DEHYDRATION 14 (ERD14)
AT1G76310	0	0	2.94481	3.08663	0.0163473	0	0.265677	0.287395			-3.43156	4.36095e-20	3.9628	0.00453432	core cell cycle genes	protein_coding	CYCLIN B2;4 (CYCB2;4)	CYCLIN B2;4 (CYCB2;4)
AT1G76410	0.245009	0.112396	6.11867	6.5733	0.230582	0.122739	2.91465	2.94095	0.000921165	NA	-1.06348	0.000143801	3.89164	1.1563e-09	RING/U-box superfamily protein;(source:Araport11)	protein_coding	(ATL8)	(ATL8)
AT1G76540	1.11421	0.840268	11.4337	10.901	0.861912	1.06559	1.35559	1.03511	0.0029541	0.995025	-3.2533	9.61227e-40	0.28607	0.521813	Encodes a cyclin-dependent protein kinase involved in regulation of the G2/M transition of the mitotic cell cycle. Specifically binds to the cyclin CYCD4;1, expressed in shoot meristem, young leaves and vascular tissue during the G2/M phase. Required for proper organization of the shoot apical meristem and for hormone signaling.	protein_coding	CYCLIN-DEPENDENT KINASE B2;1 (CDKB2;1)	CYCLIN-DEPENDENT KINASE B2;1 (CDKB2;1)
AT1G76650	2.05676	1.0448	2.43761	3.44346	5.51166	5.25652	5.30818	5.73947	1.69755	1.81919e-06	0.689905	0.0195087	0.071663	0.796211	calmodulin-like 38;(source:Araport11)	protein_coding	CALMODULIN-LIKE 38 (CML38)	0
AT1G76740	0.28316	0.303093	0.685928	1.06183	0.21763	0.182042	0.109476	0.112531	-0.132742	0.654586	-2.89979	3.1854e-10	-0.58305	0.271525	hypothetical protein;(source:Araport11)	protein_coding	0	0
AT1G77380	0.128141	0.0587834	2.83436	3.10301	0.602975	0.684725	3.7456	4.94696	2.35597	0.00256038	0.382131	0.125079	2.73558	3.15383e-17	Amino acid permease which transports basic amino acids.	protein_coding	AMINO ACID PERMEASE 3 (AAP3)	(ATAAP3);AMINO ACID PERMEASE 3 (AAP3)
AT1G77390	2.24495	2.53171	1.44164	0.928861	6.11818	6.41972	2.43216	1.95731	1.36837	4.07944e-10	0.558807	0.0886509	-1.43585	1.95802e-09	Encodes a core cell cycle gene involved in meiosis II during microsporogenesis. Recessive mutants exhibit delayed and asynchronous meiosis in pollen mother cell populations and uncoordinated nuclear division and cytokinesis resulting in dyad microspores.	protein_coding	CYCLIN A1;2 (CYCA1;2)	(DYP);CYCLIN A1;2 (CYCA1;2);TARDY ASYNCHRONOUS MEIOSIS (TAM);CYCLIN A1 (CYCA1)
AT1G77720	5.00994	3.93345	3.40164	3.122	9.92553	8.57655	3.19122	3.82484	1.04347	4.99864e-11	0.0319347	0.923825	-1.33981	1.50775e-15	Encodes a predicted protein kinase based on sequence similarity.	protein_coding	PUTATIVE PROTEIN KINASE 1 (PPK1)	PUTATIVE PROTEIN KINASE 1 (PPK1)
AT1G78150	56.1609	57.786	44.0363	44.4121	115.842	118.58	113.707	113.659	1.06749	8.17378e-55	1.29456	2.04686e-85	-0.00520128	0.951893	N-lysine methyltransferase;(source:Araport11)	protein_coding	0	0
AT1G78410	1.01133	0.896945	1.1257	0.951407	0.856597	0.709285	0.412486	0.196855	-0.0538823	0.879204	-1.18489	0.0334063	-0.947371	0.104921	VQ motif-containing protein;(source:Araport11)	protein_coding	0	0
AT1G78570	13.6473	13.4843	23.2455	23.2572	28.3579	26.7446	39.4667	38.9387	1.04244	1.17928e-28	0.680452	3.3828e-18	0.543912	3.8886e-09	Encodes a UDP-L-Rhamnose synthase involved in the biosynthesis of rhamnose, a major monosaccharide component of pectin. Catalyzes the conversion of UDP-D-Glc to UDP-L-Rha. The dehydrogenase domain of RHM1 was shown to catalyze the conversion of UDP-D-Glc to the reaction intermediate UDP-4-keto-6-deoxy-D-Glc using recombinant protein assay but the activity of the full-length protein was not determ…	protein_coding	RHAMNOSE BIOSYNTHESIS 1 (RHM1)	RHAMNOSE BIOSYNTHESIS 1 (RHM1);ARABIDOPSIS THALIANA RHAMNOSE BIOSYNTHESIS 1 (ATRHM1);REPRESSOR OF LRX1 1 (ROL1)
AT1G78865	0	0	2.22914	2.51891	0	0	0.131635	0.125643			-4.13255	5.66325e-14	1.66919	0.0244318	other_RNA;(source:Araport11)	other_rna	0	0
AT1G79610	15.8297	16.2427	3.74977	3.15257	26.3428	25.2092	9.64725	10.0525	0.698035	1.68354e-11	1.40971	1.27549e-15	-1.33851	6.50944e-28	Encodes an endosomal Na(+)/H(+) antiporter: AT1G54370 (NHX5), AT1G79610 (NHX6). Double knockout nhx5 nhx6 showed reduced growth, with smaller and fewer cells and increased sensitivity to salinity.	protein_coding	NA+/H+ ANTIPORTER 6 (NHX6)	NA+/H+ ANTIPORTER 6 (NHX6);ARABIDOPSIS NA+/H+ ANTIPORTER 6 (ATNHX6)
AT1G79640	1.09731	1.13823	4.18115	3.6834	2.62078	2.55208	6.74219	5.75452	1.15999	3.14468e-06	0.5517	0.00126123	1.2886	1.3602e-12	Protein kinase superfamily protein;(source:Araport11)	protein_coding	0	0
AT1G79820	2.2418	1.86338	1.72646	1.8022	7.20548	7.05614	4.57389	5.36113	1.79823	8.70732e-25	1.38176	2.27167e-11	-0.471138	0.00450348	Major facilitator superfamily protein;(source:Araport11)	protein_coding	SUPPRESSOR OF G PROTEIN BETA1 (SGB1)	SUPPRESSOR OF G PROTEIN BETA1 (SGB1)
AT1G80330	3.4357	3.29592	0	0	1.45909	1.21237	0	0	-1.09189	0.00364			-7.40508	3.83913e-06	Encodes a protein with gibberellin 3-oxidase activity. The enzyme, expressed and purified in E.coli, was shown to catalyze the 3&#946;-hydroxylation of GA20 into GA29.	protein_coding	GIBBERELLIN 3-OXIDASE 4 (GA3OX4)	GIBBERELLIN 3-OXIDASE 4 (GA3OX4);ARABIDOPSIS THALIANA GIBBERELLIN 3-OXIDASE 4 (ATGA3OX4)
AT1G80370	0.0757055	0.141811	2.15529	2.58502	0.228585	0.309722	0.765509	0.472783	0.113372	0.470297	-1.8552	2.03454e-06	0.947119	0.0861078	Encodes a A2-type cyclin. Contributes to the fine-tuning of local proliferation during plant development.	protein_coding	CYCLIN A2;4 (CYCA2;4)	CYCLIN A2;4 (CYCA2;4)
AT1G80610	4.40848	4.78854	3.86142	3.41634	15.761	14.723	7.59528	6.48515	1.73905	5.1873e-29	0.810087	0.000185221	-1.05865	7.54614e-11	hypothetical protein;(source:Araport11)	protein_coding	0	0
AT1G80710	6.23524	5.105	1.89395	2.43131	12.9625	12.9774	1.9997	2.35256	1.19181	2.96809e-14	-0.0266473	0.945129	-2.51252	3.30791e-38	Encodes a WD-40 repeat family protein containing a DWD (DDB1 binding WD-40) motif. Mutant analysis demonstrates that DRS1 promotes tolerance to drought stress, possibly mediated by ABA, and suggests involvement of DDB1- Cul4?mediated protein degradation in drought response.	protein_coding	DROUGHT SENSITIVE 1 (DRS1)	DROUGHT SENSITIVE 1 (DRS1)
AT1G80850	1.08176	0.654471	4.13447	3.67081	5.9645	4.86546	10.295	9.39913	2.60106	1.25575e-16	1.2192	5.46947e-10	0.87739	8.11147e-06	DNA glycosylase superfamily protein;(source:Araport11)	protein_coding	0	0
AT2G01420	2.10606	1.56772	42.1828	42.3577	0.622112	0.612318	36.6651	33.9522	-1.42366	6.45259e-06	-0.312314	4.554e-05	5.86725	1.39752e-246	Encodes a putative auxin efflux carrier that is localized in developing and mature root meristems. It is involved in the maintenance of embryonic auxin gradients. A role for AtPIN4 in generating a sink for auxin below the quiescent center of the root meristem that is essential for auxin distribution and patterning is proposed. In the root, PIN4 is detected around the quiescent center and cells su…	protein_coding	PIN-FORMED 4 (PIN4)	PIN-FORMED 4 (PIN4)
AT2G01610	0.312422	0.100324	0.561757	1.48588	0.205817	0.328671	3.93959	3.47648	0.0245344	0.913229	1.61923	0.000173067	3.71186	1.01754e-12	Plant invertase/pectin methylesterase inhibitor superfamily protein;(source:Araport11)	protein_coding	0	0
AT2G01905	0	0.0564834	0.400613	0.386106	0	0.0370088	0.125548	0.0838836			-1.42871	0.0172014	1.05666	0.111881	cyclin J18 (cycJ18)	protein_coding	CYCLIN J18 (CYCJ18)	CYCLIN J18 (CYCJ18)
AT2G02240	0.0269598	0.173145	0.350101	0.23014	1.00643	1.60718	5.0673	4.16319	3.42491	2.9665e-05	3.80942	5.23691e-17	1.78257	1.26733e-07	F-box family protein;(source:Araport11)	protein_coding	MATERNAL EFFECT EMBRYO ARREST 66 (MEE66)	MATERNAL EFFECT EMBRYO ARREST 66 (MEE66)
AT2G02300	0	0	0.0260386	0.0635757	0.0572402	0	0.775223	0.443962			2.91933	0.00802921	3.63544	0.00152425	phloem protein 2-B5;(source:Araport11)	protein_coding	PHLOEM PROTEIN 2-B5 (PP2-B5)	PHLOEM PROTEIN 2-B5 (PP2-B5);PHLOEM PROTEIN 2-B5 (AtPP2-B5)
AT2G05380	1.47706	0.729711	713.49	818.283	1.87127	1.81508	2417.76	2488.67	0.225225	0.41089	1.61387	4.53154e-155	10.4114	0	glycine-rich protein 3 short isoform (GRP3S) mRNA, complete The mRNA is cell-to-cell mobile.	protein_coding	GLYCINE-RICH PROTEIN 3 SHORT ISOFORM (GRP3S)	GLYCINE-RICH PROTEIN 3 SHORT ISOFORM (GRP3S)
AT2G07170	0.94633	0.978414	1.91212	1.84909	1.16892	1.09359	0.307026	0.207578	0.132055	0.717696	-2.84732	1.34588e-14	-1.97319	3.03471e-06	ARM repeat superfamily protein;(source:Araport11)	protein_coding	0	0
AT2G08755	22.3331	28.6863	0	1.36175	53.1288	64.8278	0.885589	2.1132	1.10976	0.000333054	0.0339909	NA	-5.10076	1.2257e-15	None;(source:Araport11)	small_nucleolar_rna	0	0
AT2G15042	0	0	0.520892	0.464699	0	0	0.119293	0.0455451			-1.82881	0.0205386			Leucine-rich repeat (LRR) family protein;(source:Araport11)	protein_coding	0	0
AT2G15480	0.352778	0.78669	3.33312	2.93976	2.71136	2.33672	4.68629	5.34087	2.08016	8.7726e-09	0.536145	0.00953324	0.998899	3.44015e-06	UDP-glucosyl transferase 73B5;(source:Araport11)	protein_coding	UDP-GLUCOSYL TRANSFERASE 73B5 (UGT73B5)	UDP-GLUCOSYL TRANSFERASE 73B5 (UGT73B5)
AT2G15490	13.7264	15.1138	0.661804	0.378717	120.137	123.18	3.15253	4.41951	3.10765	0	2.68472	1.76036e-12	-4.9581	0	UDP-glycosyltransferase 73B4;(source:Araport11)	protein_coding	UDP-GLYCOSYLTRANSFERASE 73B4 (UGT73B4)	UDP-GLYCOSYLTRANSFERASE 73B4 (UGT73B4)
AT2G15880	20.5475	21.351	65.2653	60.2282	24.5667	20.2539	30.9799	22.3007	0.117702	0.531985	-1.21208	1.8408e-06	0.271445	0.321581	Pollen expressed protein required for pollen tube growth.Along with other members of the LRX family, itnteracts with RALF4 to control pollen tube growth and integrity. Loss of function results in premature pollen tube rupture and reduced fertility.	protein_coding	LEUCINE-RICH REPEAT/EXTENSIN 10 (LRX10)	LEUCINE-RICH REPEAT/EXTENSIN 10 (LRX10)
AT2G16005	0	0	12.2442	11.9581	0	0	3.3688	2.11165			-2.14585	2.74672e-15	8.35	1.43516e-07	ROSY1 protein contains a MD-2-related lipid-recognition domain. It is rapidly upregulated in response to gravistimulation.	protein_coding	INTERACTOR OF SYNAPTOTAGMIN1 (ROSY1)	INTERACTOR OF SYNAPTOTAGMIN1 (ROSY1)
AT2G16060	39.0615	39.5258	2.69222	3.32934	66.6381	76.8756	7.61973	8.50492	0.884854	8.72171e-19	1.27539	1.74877e-06	-3.10398	1.45131e-109	Encodes a class 1 nonsymbiotic hemoglobin induced by low oxygen levels with very high oxygen affinity. It is not likely to be a hemoglobin transporter because of its extremely high affinity for oxygen. Overexpression impairs cold stress-induced nitric oxide (NO) production.	protein_coding	HEMOGLOBIN 1 (HB1)	HEMOGLOBIN 1 (AHB1); (ARATH GLB1); (NSHB1);CLASS I HEMOGLOBIN (GLB1);HEMOGLOBIN 1 (HB1);PHYTOGLOBIN 1 (PGB1); (ATGLB1)
AT2G16270	0.0127406	0.027275	5.02716	5.59335	0	0	2.54627	2.57504			-1.06134	1.69356e-08	10.3126	3.76278e-11	transmembrane protein;(source:Araport11)	protein_coding	0	0
AT2G16580	4.00274	4.48287	1.03664	1.22033	2.31952	3.20585	0.132269	0.378746	-0.337417	0.269961	-1.46824	0.0255889	-3.17083	3.02612e-07	SAUR-like auxin-responsive protein family;(source:Araport11)	protein_coding	SMALL AUXIN UPREGULATED RNA 8 (SAUR8)	SMALL AUXIN UPREGULATED RNA 8 (SAUR8)
AT2G16850	3.95548	3.80803	9.1884	7.90626	2.23574	2.51697	2.64509	2.63099	-0.510789	0.0681722	-1.71094	4.92119e-15	0.174466	0.583975	plasma membrane intrinsic protein 2;(source:Araport11)	protein_coding	PLASMA MEMBRANE INTRINSIC PROTEIN 2;8 (PIP2;8)	PLASMA MEMBRANE INTRINSIC PROTEIN 2;8 (PIP2;8);PLASMA MEMBRANE INTRINSIC PROTEIN 3B (PIP3B)
AT2G16980	0	0	0.996856	0.727015	0	0	0.370018	0.294313			-1.11234	0.0129924	6.56503	4.95283e-05	Major facilitator superfamily protein;(source:Araport11)	protein_coding	0	0
AT2G17620	0	0	0.562433	0.86463	0	0	0.0744214	0.071034			-2.85637	0.0010302			Cyclin B2;(source:Araport11)	protein_coding	CYCLIN B2;1 (CYCB2;1)	CYCLIN B2;1 (CYCB2;1)
AT2G17660	2.43777	2.02226	0.243516	0.222963	4.41637	4.06055	1.66749	1.3148	0.569351	0.116152	1.7595	0.023961	-1.30627	0.00364368	RPM1-interacting protein 4 (RIN4) family protein;(source:Araport11)	protein_coding	0	0
AT2G17740	0	0	0.848971	0.478349	0	0	0.155542	0			-2.03701	0.027612			VACUOLELESS GAMETOPHYTES (VLG) as a DC1 domain containing protein that is found in the endomembrane system. It is essential for both female and male gametophyte development.	protein_coding	VACUOLELESS GAMETOPHYTES (VLG)	VACUOLELESS GAMETOPHYTES (VLG)
AT2G17850	1.30354	1.6537	0	0.176629	3.4986	4.62757	0.172301	0.0548193	1.25605	0.00322946			-4.86897	4.91872e-09	Rhodanese/Cell cycle control phosphatase superfamily protein;(source:Araport11)	protein_coding	0	0
AT2G18000	1.87349	2.19048	0.431881	0.351493	14.3042	15.1947	7.95481	6.90545	2.86699	2.94512e-43	4.10527	3.40637e-26	-0.930109	2.6996e-07	TBP-associated factor 14;(source:Araport11)	protein_coding	TBP-ASSOCIATED FACTOR 14 (TAF14)	HOMOLOG OF YEAST YAF9 B (YAF9B);TBP-ASSOCIATED FACTOR 14 (TAF14)
AT2G18190	0	0.0201924	0	0	0.352113	0.485115	0.763006	0.813955	4.45419	0.00986069	7.42862	1.8034e-05	0.767988	0.116166	P-loop containing nucleoside triphosphate hydrolases superfamily protein;(source:Araport11)	protein_coding	0	0
AT2G18193	1.50992	1.85565	0.614494	0.340988	162.223	163.247	526.579	530.613	6.6293	0	10.0015	0	1.7354	6.85403e-145	P-loop containing nucleoside triphosphate hydrolases superfamily protein;(source:Araport11)	protein_coding	0	0
AT2G18230	6.53265	6.45185	4.9447	4.2707	20.3348	17.7518	7.37072	6.07935	1.55411	1.05761e-19	0.359975	0.166817	-1.4387	2.81173e-14	Encodes a protein that might have inorganic pyrophosphatase activity.	protein_coding	PYROPHOSPHORYLASE 2 (PPa2)	PYROPHOSPHORYLASE 2 (PPa2);PYROPHOSPHORYLASE 2 (AtPPa2)
AT2G18600	4.31749	3.84436	0.839672	1.21145	36.4553	40.195	12.9085	15.7482	3.24779	5.21509e-89	3.71453	8.42012e-35	-1.36381	2.62661e-19	Ubiquitin-conjugating enzyme family protein;(source:Araport11)	protein_coding	0	0
AT2G18620	0.203028	0.027165	0.659135	0.928466	0.0557295	0	0.150953	0.115265	-0.0380023	NA	-2.05618	0.00707563	0.540998	0.280404	Terpenoid synthases superfamily protein;(source:Araport11)	protein_coding	GERANYLGERANYL PYROPHOSPHATE SYNTHASE 2 (GGPPS2)	ISOPRENYL DIPHOSPHATE SYNTHASE2 (IDS2);GERANYLGERANYL PYROPHOSPHATE SYNTHASE 2 (GGPPS2)
AT2G18720	0.335506	0.232374	0.21686	0.144405	1.34348	1.26879	1.10345	0.985998	1.99417	0.000151724	2.12801	0.000593234	-0.243766	0.534736	Translation elongation factor EF1A/initiation factor IF2gamma family protein;(source:Araport11)	protein_coding	0	0
AT2G18760	6.02792	6.52508	2.73209	2.82092	11.601	10.0998	6.29676	6.33461	0.802478	3.99938e-13	1.10033	2.35103e-17	-0.734178	4.89824e-10	chromatin remodeling 8;(source:Araport11)	protein_coding	CHROMATIN REMODELING 8 (CHR8)	CHROMATIN REMODELING 8 (CHR8)
AT2G19190	0.0641043	0.0411701	0.512285	0.719206	0.0140769	0.0449589	0.0152518	0	-0.0225269	NA	-5.72711	0.000341581			Encodes a receptor-like protein kinase that is involved in early defense signaling. Expression of this gene is strongly induced during leaf senescence. It is a target of the transcription factor AtWRKY6.	protein_coding	FLG22-INDUCED RECEPTOR-LIKE KINASE 1 (FRK1)	FLG22-INDUCED RECEPTOR-LIKE KINASE 1 (FRK1);SE- NESCENCE-INDUCED RECEPTOR-LIKE KINASE (SIRK)
AT2G20320	8.79985	9.03524	3.02871	3.04109	13.5031	11.8275	8.17408	6.89552	0.514275	5.90783e-06	1.22113	1.00797e-16	-0.701088	7.35799e-08	DENN (AEX-3) domain-containing protein;(source:Araport11)	protein_coding	0	0
AT2G20590	0.135145	0.144658	1.96714	1.60099	0.0423955	0.180538	0.0689011	0	-0.0157705	0.94183	-5.49661	1.13595e-08	-0.413498	0.403769	Reticulon family protein;(source:Araport11)	protein_coding	RETICULON 17 (RTN17)	RETICULON 17 (RTN17)
AT2G20635	0.285201	0.267118	3.06263	2.99978	0.665425	1.12513	1.59037	1.53822	1.31312	0.0166873	-0.888911	0.0015156	0.751684	0.0499467	protein kinase and Mad3-BUB1-I domain-containing protein;(source:Araport11)	protein_coding	0	0
AT2G20750	6.07941	5.85177	2.40197	3.07063	4.48319	4.45464	1.10641	1.05604	-0.287386	0.243348	-1.22954	0.000531451	-1.9429	3.76086e-10	member of BETA-EXPANSINS. Naming convention from the Expansin Working Group (Kende et al, 2004. Plant Mol Bio)	protein_coding	EXPANSIN B1 (EXPB1)	EXPANSIN B1 (ATEXPB1);EXPANSIN B1 (EXPB1); (ATHEXP BETA 1.5)
AT2G20980	2.88469	2.00474	3.07514	3.36034	0.780005	0.503271	0.307312	0.65998	-1.72201	3.31197e-05	-2.67764	3.71114e-11	-0.259976	0.616627	Similar to MCM10, which in other organism was shown to be involved in the initiation of DNA replication.	protein_coding	MINICHROMOSOME MAINTENANCE 10 (MCM10)	MINICHROMOSOME MAINTENANCE 10 (MCM10)
AT2G21050	4.12012	3.72106	8.04767	8.32173	1.6964	1.0965	4.70439	4.76177	-1.34919	2.89122e-06	-0.800331	5.16022e-06	1.74459	3.42608e-10	Encodes LAX2 (LIKE AUXIN RESISTANT), a member of the AUX1 LAX family of auxin influx carriers. Required for the establishment of embryonic root cell organization.	protein_coding	LIKE AUXIN RESISTANT 2 (LAX2)	LIKE AUXIN RESISTANT 2 (LAX2)
AT2G21640	5.60455	4.38588	1.4114	0.804081	15.6684	16.7908	24.0916	25.9363	1.68002	3.37574e-14	4.37033	1.04692e-52	0.649192	0.000114934	Encodes a protein of unknown function that is a marker for oxidative stress response.Expression in rosette leaves is activated by high concentration of boron.	protein_coding	0	0
AT2G21740	0	0	0	0	0	0	1.12681	1.9555			5.57742	0.00198177	5.74539	0.000399359	Encodes a small cysteine-rich protein that is secreted by the egg cell during gamete interactions. The regulated secretion of EC1 by the egg cell upon sperm-egg interaction is proposed to ensure the appropriate localization of the cell-fusion machinery in distinct sperm membrane domains to accomplish gamete fusion.	protein_coding	EGG CELL 1.2 (EC1.2)	EGG CELL 1.2 (EC1.2)
AT2G21750	0	0	0	0	0.558934	0.099174	2.62421	1.63773			6.37718	0.000352435	2.11413	0.00784248	Encodes a small cysteine-rich protein that is secreted by the egg cell during gamete interactions. The regulated secretion of EC1 by the egg cell upon sperm-egg interaction is proposed to ensure the appropriate localization of the cell-fusion machinery in distinct sperm membrane domains to accomplish gamete fusion.	protein_coding	EGG CELL 1.3 (EC1.3)	EGG CELL 1.3 (EC1.3)
AT2G21780	0.860924	0.614352	0.215	0.131236	2.95395	2.34811	0.810795	0.244386	1.64146	0.000624178	0.153744	0.355879	-2.08317	0.00010401	hypothetical protein;(source:Araport11)	protein_coding	0	0
AT2G21790	68.8519	70.5244	22.2575	22.7394	407.656	387.811	103.073	103.924	2.54459	0	2.13689	1.92415e-263	-1.90007	1.74457e-168	encodes large subunit of ribonucleotide reductase involved in the production of deoxyribonucleoside triphosphates (dNTPs) for DNA replication and repair	protein_coding	RIBONUCLEOTIDE REDUCTASE 1 (RNR1)	RIBONUCLEOTIDE REDUCTASE 1 (R1);RIBONUCLEOTIDE REDUCTASE 1 (RNR1);CRINKLY LEAVES 8 (CLS8);RIBONUCLEOTIDE REDUCTASE LARGE SUBUNIT 1 (ATRNR1);DEFECTIVE IN POLLEN ORGANELLE DNA DEGRADATION 2 (DPD2)
AT2G21910	0	0	0.057954	0.0471668	0	0	1.44935	1.054			4.20661	5.51459e-07	8.35026	1.35353e-07	member of CYP96A	protein_coding	CYTOCHROME P450, FAMILY 96, SUBFAMILY A, POLYPEPTIDE 5 (CYP96A5)	CYTOCHROME P450, FAMILY 96, SUBFAMILY A, POLYPEPTIDE 5 (CYP96A5)
AT2G21970	2.63344	2.5737	69.2347	71.2104	6.91427	4.72886	69.4201	80.6044	1.04468	0.00118641	0.0315963	0.863311	3.71143	2.06427e-118	stress enhanced protein 2 (SEP2) chlorophyll a/b-binding protein	protein_coding	STRESS ENHANCED PROTEIN 2 (SEP2)	STRESS ENHANCED PROTEIN 2 (SEP2)
AT2G22430	82.8192	83.6444	137.416	130.759	162.896	164.205	196.521	201.646	1.002	1.32414e-56	0.501061	1.88756e-17	0.32099	1.38791e-05	Encodes a homeodomain leucine zipper class I (HD-Zip I) protein that is a target of the protein phosphatase ABI1 and regulates hormone responses in Arabidopsis.	protein_coding	HOMEOBOX PROTEIN 6 (HB6)	HOMEOBOX PROTEIN 6 (HB6);HOMEOBOX PROTEIN 6 (ATHB6)
AT2G22610	0.176065	0.136109	1.79785	1.69382	0.193313	0.240103	0.267628	0.36651	0.076583	0.779862	-2.43328	1.39137e-12	0.443988	0.378628	Malectin domain kinesin. Possible role in cell division, with a possible secondary function in the nuclei.	protein_coding	MALECTIN DOMAIN KINESIN 2 (MDKIN2)	MALECTIN DOMAIN KINESIN 2 (MDKIN2)
AT2G22930	0	0	1.5756	0.820691	0	0	0.200145	0.358191			-1.81409	0.00195637	4.95057	0.00181694	UDP-Glycosyltransferase superfamily protein;(source:Araport11)	protein_coding	0	0
AT2G23000	0	0.0176527	1.12024	1.66926	0	0	4.2769	3.70771			1.37407	6.59772e-07	10.6226	9.45702e-12	serine carboxypeptidase-like 10;(source:Araport11)	protein_coding	SERINE CARBOXYPEPTIDASE-LIKE 10 (scpl10)	SERINE CARBOXYPEPTIDASE-LIKE 10 (scpl10)
AT2G23150	12.4488	12.0018	4.03081	4.08323	25.0933	26.3732	14.6458	13.6477	1.09048	2.40606e-25	1.7175	7.32534e-31	-0.816502	3.36958e-12	Encodes a member of the Nramp2 metal transporter family; like its homolog Atnramp4, localized in vacuolar membrane. Seedlings of double mutant, atnramp3-1 atnramp4-1, were arrested at early germination.	protein_coding	NATURAL RESISTANCE-ASSOCIATED MACROPHAGE PROTEIN 3 (NRAMP3)	(ATNRAMP3);NATURAL RESISTANCE-ASSOCIATED MACROPHAGE PROTEIN 3 (NRAMP3)
AT2G23830	0.0833125	0	0	0	0	0.0486919	1.98218	1.04058			7.13626	4.89538e-05	5.25722	0.000260804	PapD-like superfamily protein;(source:Araport11)	protein_coding	(PVA31)	(PVA31)
AT2G24255	0	0.0735667	0	0	2.943	2.73145	1.49894	1.74286	6.10284	7.75576e-11	8.40852	6.8043e-07	-0.707348	0.0274216	LOW protein: F-box/kelch-repeat protein;(source:Araport11)	protein_coding	F-BOX/DUF295 ANCESTRAL 15 (ATFDA15)	F-BOX/DUF295 ANCESTRAL 15 (ATFDA15)
AT2G24490	3.63418	4.08614	3.59978	3.46354	2.46454	2.33818	1.63484	1.42172	-0.540266	0.0217379	-1.18515	3.10054e-06	-0.573336	0.0440345	Encodes a component of Replication Protein A. Component of transcriptional gene silencing which does not affect endogenous small RNA accumulation nor DNA methylation. Localized in the nucleus. Involved in DNA repair. Interacts physically with ROS1.	protein_coding	REPLICON PROTEIN A2 (RPA2)	REPLICON PROTEIN A2 (RPA2); (ATRPA2); (RPA32A); (ATRPA32A);SUPPRESSOR OF ROS1 (ROR1)
AT2G24550	1.25603	1.50579	20.9784	20.4332	15.4181	20.2902	36.6973	36.5101	3.70302	1.29975e-64	0.740705	7.83555e-13	1.06248	2.22141e-14	major centromere autoantigen B-like protein;(source:Araport11)	protein_coding	0	0
AT2G24600	0.945007	1.08934	4.1681	4.82246	0.941808	0.934677	1.53927	2.12953	-0.030098	0.948698	-1.28033	6.42365e-08	0.932494	0.00510983	Ankyrin repeat family protein;(source:Araport11)	protein_coding	0	0
AT2G24680	0.0803163	0.245629	0.252152	0.209882	0.415727	0.616937	0.423128	0.560204	1.12172	0.0434791	0.396821	0.20069	-0.0230288	0.958239	transcriptional factor B3 family protein;(source:Araport11)	protein_coding	(REM30)	(REM30)
AT2G25060	0.16484	0	23.1763	22.8661	0	0	2.25509	2.57357			-3.28623	3.31442e-51	8.17319	2.51564e-07	early nodulin-like protein 14;(source:Araport11)	protein_coding	EARLY NODULIN-LIKE PROTEIN 14 (ENODL14)	(AtENODL14);EARLY NODULIN-LIKE PROTEIN 14 (ENODL14)
AT2G25150	0	0	2.24623	1.56421	0	0	0.583978	0.791144			-1.36056	0.000298665	7.61522	1.89746e-06	HXXXD-type acyl-transferase family protein;(source:Araport11)	protein_coding	0	0
AT2G25160	0	0	2.48405	2.2292	0	0	0.881586	0.785361			-1.43445	1.61604e-05	7.9059	6.6887e-07	cytochrome P450, family 82, subfamily F, polypeptide 1;(source:Araport11)	protein_coding	CYTOCHROME P450, FAMILY 82, SUBFAMILY F, POLYPEPTIDE 1 (CYP82F1)	CYTOCHROME P450, FAMILY 82, SUBFAMILY F, POLYPEPTIDE 1 (CYP82F1)
AT2G25370	0	0	0	0	0	0	0.311497	0.277497			5.4378	0.00246446	5.61247	0.000512275	RING/U-box superfamily protein;(source:Araport11)	protein_coding	0	0
AT2G25880	0.9167	0.794329	1.77329	2.20032	0.543193	0.646319	0.155788	0.545221	-0.16838	0.583894	-1.94625	0.00853792	-0.535779	0.293736	Encodes a member of a family of Ser/Thr kinases whose activities peak during cell division. Transcripts are abundant in tissues rich in dividing cells like roots and flowers but are low or absent in fully expanded leaves and stems. In interphase cells, the protein is predominantly nuclear. During mitosis, the protein associates with plant-specific cytoskeletal structures (preprophase band, phragm…	protein_coding	ATAURORA2 (AUR2)	ATAURORA2 (AUR2);ATAURORA2 (AtAUR2)
AT2G25940	0.231289	0.165047	1.15521	0.963689	3.59759	4.14543	3.82909	4.24569	4.23544	4.00999e-23	1.77818	1.74268e-09	0.0954774	0.7028	Encodes a vacuolar processing enzyme belonging to a novel group of cysteine proteinases that is expressed in vegetative organs and is upregulated in association with various types of cell death and under stressed conditions.	protein_coding	ALPHA-VACUOLAR PROCESSING ENZYME (ALPHA-VPE)	ALPHA-VACUOLAR PROCESSING ENZYME (ALPHA-VPE);ASPARAGINYL ENDOPEPTIDASE 1 (AEP1); (ALPHAVPE)
AT2G26180	0.205642	0.220117	2.07704	2.11768	0.376312	0.534165	0.244633	0.233498	0.143276	0.449599	-3.02892	9.25095e-09	-0.566643	0.318882	Transient Expression of Pro35S:YFP-IQD5 in leaves of N. benthamiana alters microtubule organization.Member of IQ67 (CaM binding) domain containing family.	protein_coding	IQ-DOMAIN 6 (IQD6)	IQ-DOMAIN 6 (IQD6)
AT2G26760	0	0	4.52846	4.32552	0	0	0.270772	0.150761			-4.38462	7.15349e-25	4.37653	0.00411673	Cyclin B1;(source:Araport11)	protein_coding	CYCLIN B1;4 (CYCB1;4)	CYCLIN B1;4 (CYCB1;4)
AT2G27380	3859.62	3788.21	1.27259	1.03571	4209.75	2781.23	0.174196	0.182893	-0.0529714	0.90624	-2.55808	1.50181e-06	-14.183	1.21542e-199	Encodes an extensin like gene involved in seed germination.	protein_coding	EXTENSIN PROLINE-RICH 1 (EPR1)	EXTENSIN PROLINE-RICH 1 (EPR1);EXTENSIN PROLINE-RICH 1 (ATEPR1)
AT2G27385	3.05003	2.50402	273.705	285.136	1.69067	2.11141	134.002	140.78	-0.249401	0.421975	-1.08024	5.82114e-75	6.21109	0	Pollen Ole e 1 allergen and extensin family protein;(source:Araport11)	protein_coding	0	0
AT2G27402	0.0260078	0.0278385	30.7602	41.1359	0.0285556	0.0304004	147.301	163.66			2.00801	1.29244e-19	12.2445	4.78453e-33	plastid transcriptionally active protein;(source:Araport11)	protein_coding	0	0
AT2G27660	0.0137804	0	0.798406	0.739422	0	0	0.147539	0.187765			-1.95485	0.000614859	4.70126	0.00262425	Cysteine/Histidine-rich C1 domain family protein;(source:Araport11)	protein_coding	0	0
AT2G27970	0.77228	0.729392	12.3886	13.0188	0.897815	0.584112	4.10718	3.66232	0.00259079	0.994215	-1.70962	3.46962e-12	2.27252	2.02656e-06	CDK-subunit 2;(source:Araport11)	protein_coding	CDK-SUBUNIT 2 (CKS2)	CDK-SUBUNIT 2 (CKS2)
AT2G28500	0.228679	0.336568	0.770966	0.976052	0.0941557	0.200477	0.272039	0.194742	-0.0563582	0.743984	-1.21042	0.0369131	0.295326	0.606325	LOB domain-containing protein 11;(source:Araport11)	protein_coding	LOB DOMAIN-CONTAINING PROTEIN 11 (LBD11)	LOB DOMAIN-CONTAINING PROTEIN 11 (LBD11)
AT2G28560	0.419924	0.390856	1.00309	0.823802	1.24286	0.981697	1.73755	1.8243	1.15318	0.015502	0.638439	0.0588994	0.648576	0.0635706	Encodes a protein of the RAD51B family involved in double stranded DNA repair. Homozygous mutant plants show increased sensitivity to mitomycin which induces DS breaks.	protein_coding	(RAD51B)	(ATRAD51B); (RAD51B)
AT2G28620	0.0860152	0.16368	3.66605	3.25173	0.0944417	0.0893716	0.739009	0.488334	-0.0367156	0.883575	-2.51381	2.77397e-23	2.56018	8.45715e-06	Mutants have radially swollen roots but do not exhibit defects in abundance or orientation of cortical microtubules, nor are microfibrils reduced. Cellulose synthesis is also unchanged with respect to wild type. There is a disruption in the normal pattern of cell wall placement.	protein_coding	(RSW7)	(RSW7);RADIALLY SWOLLEN 7 (RSW7)
AT2G28740	19.2205	15.4431	92.6627	90.864	10.8441	13.9781	45.2115	40.8447	-0.355302	0.124003	-1.14138	1.82732e-31	1.81499	2.24213e-27	histone 4	protein_coding	HISTONE H4 (HIS4)	HISTONE H4 (HIS4)
AT2G28790	16.5278	17.5719	11.7213	12.8818	11.0473	11.6632	6.06756	6.17115	-0.504039	0.00114211	-1.01883	2.06574e-08	-0.8305	1.64447e-05	Pathogenesis-related thaumatin superfamily protein;(source:Araport11)	protein_coding	0	0
AT2G29490	0.720521	0.60358	5.47635	5.46302	1.61661	1.86752	6.26083	7.0074	1.03589	0.0296288	0.156088	0.583262	1.91017	1.21254e-10	Encodes glutathione transferase belonging to the tau class of GSTs. Naming convention according to Wagner et al. (2002).	protein_coding	GLUTATHIONE S-TRANSFERASE TAU 1 (GSTU1)	GLUTATHIONE S-TRANSFERASE TAU 1 (ATGSTU1);GLUTATHIONE S-TRANSFERASE TAU 1 (GSTU1);GLUTATHIONE S-TRANSFERASE 19 (GST19)
AT2G29570	18.7566	19.7951	11.9259	12.7392	40.9954	42.652	11.4524	13.5559	1.13477	3.10612e-26	-0.0329581	0.90947	-1.69005	1.43724e-36	Functionally interacts with POLH to repair DNA damaged by UVB damage. May be sumoylated.	protein_coding	PROLIFERATING CELL NUCLEAR ANTIGEN 2 (PCNA2)	PROLIFERATING CELL NUCLEAR ANTIGEN 2 (PCNA2);A. THALIANA PROLIFERATING CELL NUCLEAR ANTIGEN 2 (ATPCNA2)
AT2G29660	1.68586	2.10529	9.15003	8.88601	4.66867	5.51768	12.9244	13.9313	1.38963	1.16815e-08	0.475723	0.000958538	1.41944	1.59786e-17	zinc finger (C2H2 type) family protein;(source:Araport11)	protein_coding	0	0
AT2G29680	0.706762	0.53117	1.45707	2.14556	0.26417	0.298814	0.643994	0.358564	-0.342521	0.215257	-1.73549	2.47447e-05	0.65468	0.209313	Encodes cell division control protein 6 (CDC6).	protein_coding	CELL DIVISION CONTROL 6 (CDC6)	(ATCDC6);CELL DIVISION CONTROL 6 (CDC6)
AT2G30250	0.83812	0.500718	7.88547	7.89141	23.0485	21.5301	84.6089	87.1537	5.06351	9.58737e-119	3.37812	0	1.97922	4.63557e-103	member of WRKY Transcription Factor; Group I. Located in nucleus. Involved in response to various abiotic stresses - especially salt stress.	protein_coding	WRKY DNA-BINDING PROTEIN 25 (WRKY25)	WRKY DNA-BINDING PROTEIN 25 (WRKY25); (AtWRKY25)
AT2G30270	5.12567	5.10011	14.7476	13.2497	10.3441	12.3625	26.0648	26.19	1.11667	2.73249e-07	0.801143	3.19756e-08	1.22443	4.58561e-14	LURP-one-like protein (DUF567);(source:Araport11)	protein_coding	0	0
AT2G30550	0.321437	0.132333	6.18721	6.2266	0.678706	0.664749	7.70652	8.21203	1.16191	0.025845	0.265526	0.103389	3.58168	2.97744e-57	Encodes a lipase that hydrolyzes phosphatidylcholine, glycolipids as well as triacylglycerols.	protein_coding	DAD1-LIKE LIPASE 3 (DALL3)	DAD1-LIKE LIPASE 3 (DALL3)
AT2G30750	0	0	1.34243	1.27151	0	0	0.055127	0.131544			-3.56654	3.19993e-06			Putative cytochrome P450; together with CYP71A13 produces dihydrocamalexic acid (DHCA), the precursor to the defense-related compound camalexin, which accumulates in the intercellular space and contributes to the resistance of mature Arabidopsis to P. syringae without directly inhibiting bacterial growth.	protein_coding	CYTOCHROME P450, FAMILY 71, SUBFAMILY A, POLYPEPTIDE 12 (CYP71A12)	CYTOCHROME P450, FAMILY 71, SUBFAMILY A, POLYPEPTIDE 12 (CYP71A12)
AT2G31050	0	0	0	0	0.0630307	0	0.614625	1.23848			5.29355	0.00333046	3.60675	0.00822834	Cupredoxin superfamily protein;(source:Araport11)	protein_coding	0	0
AT2G31083	0	0	0.494578	0.80504	0	0	0	0.046848			-3.40458	0.0293966			Member of a large family of putative ligands homologous to the Clavata3 gene. Consists of a single exon.	protein_coding	CLAVATA3/ESR-RELATED 5 (CLE5)	(AtCLE5);CLAVATA3/ESR-RELATED 5 (CLE5)
AT2G31320	4.76455	5.1216	3.0416	2.84965	38.1852	37.3887	24.2964	25.3958	2.96411	1.1623e-233	3.0045	2.10841e-170	-0.562383	1.19884e-10	Encodes a poly(ADP-ribose) polymerase.	protein_coding	POLY(ADP-RIBOSE) POLYMERASE 1 (PARP1)	POLY(ADP-RIBOSE) POLYMERASE 2 (PARP2);POLY(ADP-RIBOSE) POLYMERASE 1 (PARP1); (ATPARP2)
AT2G31865	1.22094	1.30689	1.58037	1.30019	2.66223	2.3116	3.62088	3.88564	0.854232	0.00526381	1.21977	6.51306e-06	0.602839	0.0142212	poly(ADP-ribose) glycohydrolase 2;(source:Araport11)	protein_coding	POLY(ADP-RIBOSE) GLYCOHYDROLASE 2 (PARG2)	POLY(ADP-RIBOSE) GLYCOHYDROLASE 2 (PARG2); (ATPARG2)
AT2G31870	3.32672	3.73894	3.10161	3.40329	9.05038	8.4685	8.5086	8.26821	1.3041	3.25779e-13	1.26241	1.48291e-11	-0.0230249	0.896506	The gene encodes a poly(ADPribose) glycohydrolase (PARG1). Mutant analysis suggests that PARG1 plays a role in abiotic stress responses and DNA repair. Loss of function mutants accumulate poly(ADPribose) and have increased cell death when treated with bleomycin.	protein_coding	SANSKRIT FOR 'BRIGHT' (TEJ)	POLY(ADP-RIBOSE) GLYCOHYDROLASE 1 (PARG1);SANSKRIT FOR 'BRIGHT' (TEJ); (ATPARG1)
AT2G32150	0.478366	0.442217	68.1159	72.5757	1.88605	2.66873	66.0119	70.1918	2.18895	4.33412e-07	-0.103261	0.335329	4.93788	7.46033e-235	Encodes a xanthosine monophosphate (XMP)phosphatase. Dephosphorylates XMP to xanthosine as an initial step in purine nucleotide catabolism.	protein_coding	XMP-SPECIFIC PHOSPHATASE (XMPP)	XMP-SPECIFIC PHOSPHATASE (XMPP)
AT2G32590	0.41011	0.373945	1.79041	1.61151	0.617059	0.426113	0.379455	0.517404	0.0987868	0.746166	-1.83147	4.86434e-06	-0.135005	0.782286	condensin complex subunit;(source:Araport11)	protein_coding	EMBRYO DEFECTIVE 2795 (EMB2795)	(CAP-H);EMBRYO DEFECTIVE 2795 (EMB2795)
AT2G32930	0.393367	0.647782	2.22166	2.26939	2.04324	2.67042	3.81562	4.63832	2.10882	4.96593e-09	0.762205	0.00091973	0.848053	0.000415089	Encodes a zinc finger protein.	protein_coding	ZINC FINGER NUCLEASE 2 (ZFN2)	ZINC FINGER NUCLEASE 2 (ZFN2)
AT2G32940	1.25253	1.37629	1.10724	0.82455	3.52936	3.55007	1.37134	1.04462	1.4079	7.79057e-11	0.137971	0.679367	-1.47259	9.21317e-10	Encodes a nuclear localized 879-amino-acid protein that contains conserved PAZ and PIWI domains that is important for the accumulation of specific heterochromatin-related siRNAs, and for DNA methylation and transcriptional gene silencing.	protein_coding	ARGONAUTE 6 (AGO6)	ARGONAUTE 6 (AGO6)
AT2G33000	0.162433	0.193186	0.198317	0.352152	0.515222	0.928244	0.815868	0.409859	1.568	0.0145116	0.289259	0.26533	-0.149394	0.759397	ubiquitin-associated (UBA)/TS-N domain-containing protein-like protein;(source:Araport11)	protein_coding	0	0
AT2G33205	0	0	1.20659	1.41912	0	0	0.438084	0.669029			-1.05039	0.00797749	7.3354	4.97783e-06	Serinc-domain containing serine and sphingolipid biosynthesis protein;(source:Araport11)	protein_coding	0	0
AT2G33400	0.512518	0.365731	4.35174	4.92196	0.187576	0.374426	1.01616	1.11539	-0.0795531	0.74268	-2.10661	1.00006e-12	1.71155	0.00207634	FK506-binding nuclear-like protein;(source:Araport11)	protein_coding	0	0
AT2G33560	0.225367	0.241231	3.2418	3.62779	0.2227	0.105372	0.241288	0.307074	-0.0340466	0.878788	-3.60099	1.25036e-15	0.402008	0.491853	Encodes BUBR1. May have the spindle assembly checkpoint protein functions conserved from yeast to humans.	protein_coding	BUB1-RELATED (BUB1: BUDDING UNINHIBITED BY BENZYMIDAZOL 1) (BUBR1)	BUB1-RELATED (BUB1: BUDDING UNINHIBITED BY BENZYMIDAZOL 1) (BUBR1)
AT2G34030	0.119711	0.085425	0.0199304	0	0.0657191	0.13993	0.427226	0.521052	0.00143458	NA	4.37137	0.00673573	1.69213	0.0182107	Calcium-binding EF-hand family protein;(source:Araport11)	protein_coding	0	0
AT2G34190	0.880862	1.15791	4.18347	4.35335	0.831415	0.812873	0.882426	1.05282	-0.0968304	0.793386	-2.14318	3.15122e-16	0.236275	0.555326	Xanthine/uracil permease family protein;(source:Araport11)	protein_coding	0	0
AT2G34670	0.68971	1.00556	1.94813	2.24775	1.94542	1.8765	2.46146	2.86251	1.07307	0.000513303	0.208681	0.436565	0.493318	0.040681	benzoyl-CoA reductase subunit C, putative (DUF630 and DUF632);(source:Araport11)	protein_coding	0	0
AT2G34920	0.384902	0.199353	0.694561	0.787354	6.14828	6.41487	3.75168	3.58091	4.415	1.01982e-55	2.19409	3.10397e-17	-0.721364	3.27122e-05	RING/U-box superfamily protein;(source:Araport11)	protein_coding	EMBRYO SAC DEVELOPMENT ARREST 18 (EDA18)	EMBRYO SAC DEVELOPMENT ARREST 18 (EDA18)
AT2G35000	0.0389166	0	1.244	1.139	0.0213645	0.0454896	0.41666	0.441883			-1.20224	0.00982569	3.01666	0.00243005	ATL9 is an E3 ligase-like protein that is induced by chitin oligomers and contributes to fungal resistance.It differs from other members of the ATL family in that it has a PEST domain. It is a short lived protein that is subject to proteosome mediated degradation. It is expressed in many aerial tissues in a pattern that varies with developmental stage.	protein_coding	ARABIDOPSIS TOXICOS EN LEVADURA 9 (ATL9)	ARABIDOPSIS TOXICOS EN LEVADURA 9 (ATL9); (ATL2G)
AT2G35742	129.811	141.728	5.18689	3.69375	258.451	305.496	13.8982	13.2656	1.05071	2.14181e-11	0.563428	0.102843	-4.30768	1.21716e-58	snoRNA;(source:Araport11)	small_nucleolar_rna	0	0
AT2G36010	2.63759	2.66544	3.10935	3.03671	6.00781	5.89806	4.67732	4.07378	1.14641	5.84689e-09	0.360402	0.119212	-0.392439	0.0455474	Member of the E2F transcription factors, (cell cycle genes), key components of the cyclin D/retinoblastoma/E2F pathway.	protein_coding	E2F TRANSCRIPTION FACTOR 3 (E2F3)	(ATE2FA);E2F TRANSCRIPTION FACTOR 3 (E2F3)
AT2G36200	1.24042	1.27627	4.43767	4.79601	2.90335	2.61886	1.07525	0.797027	1.09738	8.28806e-07	-2.32971	2.99346e-28	-1.47714	6.62029e-09	P-loop containing nucleoside triphosphate hydrolases superfamily protein;(source:Araport11)	protein_coding	0	0
AT2G36780	17.0351	16.6081	0.971902	1.08242	109.45	116.301	10.7214	10.4078	2.77606	3.98166e-293	3.27975	2.59293e-54	-3.37429	6.1502e-278	UDP-Glycosyltransferase superfamily protein;(source:Araport11)	protein_coding	0	0
AT2G36910	15.2959	15.4596	14.0706	13.8521	54.0575	50.2634	43.1226	40.1995	1.79133	5.35867e-138	1.50917	1.54018e-101	-0.283548	0.000627294	Belongs to the family of ATP-binding cassette (ABC) transporters. Also known as AtMDR1.Possibly regulates auxin-dependent responses by influencing basipetal auxin transport in the root. Exerts nonredundant, partially overlapping functions with the ABC transporter encoded by AT3G28860. PGP1 mediates cellular efflux of IAA and interacts with PIN genes that may confer an accelerated vectoral compone…	protein_coding	ATP-BINDING CASSETTE B1 (ABCB1)	ARABIDOPSIS THALIANA P GLYCOPROTEIN1 (ATPGP1);ATP-BINDING CASSETTE B1 (ABCB1);P-GLYCOPROTEIN 1 (PGP1)
AT2G37000	1.03538	0.554134	0.103427	0.126264	1.8189	2.98531	0.451624	0.156752	1.29756	0.00878716	0.0893264	0.545162	-2.7173	6.82576e-06	TCP family transcription factor;(source:Araport11)	protein_coding	0	0
AT2G37025	0.0998822	0.152733	5.90099	5.84666	0.172334	0.0667156	2.648	2.98112	-0.00227331	0.992532	-1.07153	1.43488e-08	4.49076	7.86668e-21	TRF-like 8;(source:Araport11)	protein_coding	TRF-LIKE 8 (TRFL8)	TRF-LIKE 8 (TRFL8)
AT2G37030	0.152271	0.0543301	6.74346	6.18978	0.167189	0.11866	2.71715	3.28506			-1.00103	0.00236157	4.13721	2.41704e-07	SAUR-like auxin-responsive protein family;(source:Araport11)	protein_coding	SMALL AUXIN UPREGULATED RNA 46 (SAUR46)	SMALL AUXIN UPREGULATED RNA 46 (SAUR46)
AT2G37180	0.113496	0.273343	10.3171	11.73	0.0934611	0.36483	4.59054	5.44477	0.0159513	0.944804	-1.13879	1.56561e-08	4.40731	2.42187e-18	a member of the plasma membrane intrinsic protein PIP2. functions as aquaporin and is involved in desiccation.	protein_coding	RESPONSIVE TO DESICCATION 28 (RD28)	RESPONSIVE TO DESICCATION 28 (RD28);PLASMA MEMBRANE INTRINSIC PROTEIN 2C (PIP2C);PLASMA MEMBRANE INTRINSIC PROTEIN 2;3 (PIP2;3)
AT2G37240	5.67795	5.34363	9.61752	11.9418	93.6937	96.8932	65.8813	69.4542	4.13952	0	2.58581	7.60611e-122	-0.451883	4.82064e-07	Thioredoxin superfamily protein;(source:Araport11)	protein_coding	0	0
AT2G37260	0.873879	0.839947	1.46084	1.67465	2.97637	3.04358	4.11586	3.26027	1.75185	1.53723e-08	1.06452	0.000127503	0.314174	0.211964	Encodes a protein similar to WRKY transcription factors that is expressed in the seed integument and endosperm. Mutants are defective in proanthocyanidin synthesis and seed mucilate deposition. Seeds are yellow colored. Seed size is also affected; seeds are reduced in size but only when the mutant allele is transmitted through the female parent.Loss of function alleles are associated with a reduc…	protein_coding	TRANSPARENT TESTA GLABRA 2 (TTG2)	(WRKY44);TRANSPARENT TESTA GLABRA 2 (TTG2); (ATWRKY44);DR. STRANGELOVE 1 (DSL1)
AT2G37420	1.36344	1.5101	2.17539	2.66726	1.42424	1.30597	0.405491	0.333279	-0.0212135	0.966696	-2.71154	2.49683e-19	-1.75986	5.55088e-07	ATP binding microtubule motor family protein;(source:Araport11)	protein_coding	0	0
AT2G37430	0	0	0.772515	1.12272	0	0.0860915	0.131425	0.167257			-1.97997	0.0146372			Encodes a member of the zinc finger family of transcriptional regulators. It is expressed in many root tips, primary roots, cotyledons and hypocotyl. The protein is localized to the nucleus. Overexpression of ZAT11 causes increased root growth and increased sensitivity to nickel ions. The mRNA is cell-to-cell mobile.	protein_coding	ZINC FINGER OF ARABIDOPSIS THALIANA 11 (ZAT11)	ZINC FINGER OF ARABIDOPSIS THALIANA 11 (ZAT11)
AT2G37470	28.0524	26.1812	30.0584	28.7327	28.8281	30.8924	11.0964	11.1012	0.149873	0.434601	-1.44476	1.34556e-25	-1.37313	8.34302e-20	Histone superfamily protein;(source:Araport11)	protein_coding	(HTB5)	(HTB5)
AT2G37560	1.91941	1.76785	1.44916	2.04131	1.02922	0.443502	0.663763	0.38013	-0.942181	0.0295699	-1.54305	0.00110464	-0.33015	0.52311	Origin Recognition Complex subunit 2. Involved in the initiation of DNA replication. Regulated transcriptionally during cell cycle, peaking at G1/S-phase. Target of E2F/DF family of transcription factors. Interacts strongly with all ORC subunits.	protein_coding	ORIGIN RECOGNITION COMPLEX SECOND LARGEST SUBUNIT 2 (ORC2)	ORIGIN RECOGNITION COMPLEX SECOND LARGEST SUBUNIT 2 (ATORC2);ORIGIN RECOGNITION COMPLEX SECOND LARGEST SUBUNIT 2 (ORC2)
AT2G37750	1.14909	0.666238	13.5352	14.8889	4.36324	4.42127	15.2645	16.6899	2.1317	3.47567e-06	0.08616	0.758874	1.86448	4.41075e-15	hypothetical protein;(source:Araport11)	protein_coding	0	0
AT2G37760	18.8779	18.6935	4.11213	3.62561	36.7748	38.0571	9.7694	10.2926	1.01286	7.12161e-26	1.26636	5.09018e-12	-1.85042	6.48504e-54	Encodes an NADPH-dependent aldo-keto reductase that can act on a wide variety of substrates in vitro including aliphatic and aromatic aldehydes and steroids. Transcript levels for this gene are up-regulated in response to cold, salt, and drought stress.	protein_coding	ALDO-KETO REDUCTASE FAMILY 4 MEMBER C8 (AKR4C8)	ALDO-KETO REDUCTASE FAMILY 4 MEMBER C8 (AKR4C8)
AT2G37770	1.3054	1.47214	0.232857	0.19899	4.68376	3.92368	0.277305	0.264683	1.57402	1.03524e-07	0.0312962	0.89782	-3.86093	2.63313e-18	Encodes an NADPH-dependent aldo-keto reductase that can act on a wide variety of substrates in vitro including saturated and unsaturated aldehydes, steroids, and sugars. GFP-tagged AKR4C9 localizes to the chloroplast where it may play a role in detoxifying reactive carbonyl compounds that threaten to impair the photosynthetic process. Transcript levels for this gene are up-regulated in response t…	protein_coding	CHLOROPLASTIC ALDO-KETO REDUCTASE (ChlAKR)	ALDO-KETO REDUCTASE FAMILY 4 MEMBER C9 (AKR4C9);CHLOROPLASTIC ALDO-KETO REDUCTASE (ChlAKR)
AT2G37960	0.250454	0.191489	0.929261	1.09081	0.137495	0.0627333	0.276661	0.0609387	-0.0809712	0.623752	-2.31882	0.000331319	0.332449	0.562775	myosin-M heavy protein;(source:Araport11)	protein_coding	0	0
AT2G37980	0.289346	0.380104	1.02476	1.17084	1.02528	1.10689	2.95706	2.09072	1.48907	0.000765105	1.01228	0.00058584	1.22075	3.53963e-05	O-fucosyltransferase family protein;(source:Araport11)	protein_coding	0	0
AT2G38090	0.0904765	0.154953	3.88632	4.10447	0.019868	0.0634548	1.70058	1.93137	-0.0555188	NA	-1.10531	1.71378e-05	5.27204	9.81923e-11	Duplicated homeodomain-like superfamily protein;(source:Araport11)	protein_coding	0	0
AT2G38160	0.037729	0.0201924	1.13066	1.31129	0	0.0220507	0.0224413	0.0642596			-4.55336	3.85197e-07			hypothetical protein;(source:Araport11)	protein_coding	BASIC PROLINE-RICH PROTEIN4 (BPP4)	BASIC PROLINE-RICH PROTEIN4 (BPP4)
AT2G38250	0.447976	0.457715	0.691585	0.64563	2.4146	2.45158	3.5124	3.69934	2.33992	4.73569e-09	2.27604	2.14547e-11	0.573099	0.0309779	Homeodomain-like superfamily protein;(source:Araport11)	protein_coding	0	0
AT2G38340	3.03008	3.8986	0.214018	0.298598	27.0522	29.3723	8.84766	8.6187	3.04554	1.37499e-74	4.97346	1.56735e-28	-1.63716	5.62526e-27	encodes a member of the DREB subfamily A-2 of ERF/AP2 transcription factor family. The protein contains one AP2 domain. There are eight members in this subfamily including DREB2A AND DREB2B that are involved in response to drought.	protein_coding	DEHYDRATION RESPONSE ELEMENT-BINDING PROTEIN 19 (DREB19)	DEHYDRATION RESPONSE ELEMENT-BINDING PROTEIN 19 (DREB19)
AT2G38620	0.225955	0.145117	2.23456	1.59819	0.347327	0.290531	0.403197	0.48747	0.0767345	0.706573	-1.9666	3.55124e-05	0.339845	0.539817	Encodes a member of a plant specific family of cyclin dependent kinases.	protein_coding	CYCLIN-DEPENDENT KINASE B1;2 (CDKB1;2)	CYCLIN-DEPENDENT KINASE B1;2 (CDKB1;2)
AT2G38720	0.942368	0.874211	1.58985	2.06858	2.0004	1.81141	0.523156	0.5469	0.85194	0.0225734	-1.6233	0.000223308	-1.65821	8.89769e-05	microtubule-associated protein 65-5;(source:Araport11)	protein_coding	MICROTUBULE-ASSOCIATED PROTEIN 65-5 (MAP65-5)	MICROTUBULE-ASSOCIATED PROTEIN 65-5 (MAP65-5)
AT2G38810	21.5765	21.754	4.81136	4.48885	42.9949	50.8076	2.74843	4.53525	1.12493	8.33148e-20	-0.240707	0.429732	-3.58533	4.77766e-24	Encodes HTA8, a histone H2A protein. Loss of all H2A.Z (triple mutant with HTA9 and HTA11) results in a reduction in DNA methylation of transposons but not that of genes. Loss of H2A.Z causes misregulation of many genes involved in the response to developmental and environmental cues, and that these genes tend to have high levels of gene-body H2A.Z.	protein_coding	HISTONE H2A 8 (HTA8)	HISTONE H2A 8 (HTA8); (H2A.Z)
AT2G39200	0.0496647	0.0886014	3.12553	2.78602	0.0545302	0.019351	0.334796	0.357151	-0.023782	NA	-3.07238	3.1717e-16	2.53371	0.00544102	A member of a large family of seven-transmembrane domain proteins specific to plants, homologs of the barley mildew resistance locus o (MLO) protein. The Arabidopsis genome contains 15 genes encoding MLO proteins, with localization in plasma membrane. Phylogenetic analysis revealed four clades of closely-related AtMLO genes. ATMLO6 belongs to the clade IV, with AtMLO2, AtMLO3 and AtMLO12. The gen…	protein_coding	MILDEW RESISTANCE LOCUS O 12 (MLO12)	MILDEW RESISTANCE LOCUS O 12 (ATMLO12);MILDEW RESISTANCE LOCUS O 12 (MLO12)
AT2G39350	0.116815	0.333436	2.59312	2.31094	1.11158	1.21374	2.68665	3.43389	2.21988	8.43667e-06	0.186458	0.495002	1.3853	2.73756e-07	Belongs to a clade of five Arabidopsis thaliana ABCG half-transporters that are required for synthesis of an effective suberin barrier in roots and seed coats (ABCG2, ABCG6, and ABCG20) and for synthesis of an intact pollen wall (ABCG1 and ABCG16).	protein_coding	ATP-BINDING CASSETTE G1 (ABCG1)	WHITE BROWN COMPLEX 1 (WBC1);ATP-BINDING CASSETTE G1 (ABCG1)
AT2G39650	4.26777	4.25923	2.40963	2.38854	19.9432	22.3161	6.05803	6.60163	2.32645	2.44538e-60	1.2726	2.06574e-08	-1.68426	2.77689e-29	cruciferin (DUF506);(source:Araport11)	protein_coding	0	0
AT2G39900	0.780819	0.588145	39.5769	36.1484	1.96864	2.12963	54.9065	58.9418	1.34828	0.00359813	0.507661	1.7765e-07	4.82513	2.76342e-171	Encodes a member of the Arabidopsis LIM proteins: a family of actin bundlers with distinct expression patterns. WLIM1, WLIM2a, and WLIM2b are widely expressed, whereas PLIM2a, PLIM2b, and PLIM2c are predominantly expressed in pollen. Regulates actin cytoskeleton organization.	protein_coding	WLIM2A (WLIM2a)	WLIM2A (WLIM2a)
AT2G40340	7.70899	8.12471	1.89556	2.061	15.0565	15.8386	5.09678	4.93212	0.974851	5.92035e-16	1.22192	1.29667e-08	-1.5703	3.4154e-28	Encodes a member of the DREB subfamily A-2 of ERF/AP2 transcription factor family. The protein contains one AP2 domain. There are eight members in this subfamily including DREB2A AND DREB2B that are involved in response to drought.	protein_coding	(DREB2C)	(DREB2C); (AtERF48)
AT2G40460	10.2011	10.5887	4.4433	3.14853	9.78305	10.1855	9.0806	9.25678	-0.0202	0.955003	1.16114	4.6732e-11	-0.082335	0.580352	Major facilitator superfamily protein;(source:Araport11)	protein_coding	0	0
AT2G41110	2.81892	2.13226	17.9091	20.5342	6.68536	6.19466	21.2383	25.3074	1.29828	1.56825e-05	0.18662	0.338373	1.86911	1.70244e-23	Encodes a touch-inducible calmodulin that has higher affinity to kinesin-like calmodulin binding motor protein than CAM4 or CAM6. The mRNA is cell-to-cell mobile.	protein_coding	CALMODULIN 2 (CAM2)	CALMODULIN 2 (CAM2)
AT2G41260	2109.25	2006.4	2.09663	2.74504	1681.58	1717.33	0.325676	0.276313	-0.234379	0.000150824	-2.87028	3.01181e-07	-12.4069	4.79359e-264	Late-embryogenesis-abundant gene. Involved in the acquisition of desiccation tolerance during late phase of embryogenesis.	protein_coding	(M17)	(ATM17); (M17)
AT2G41410	47.1211	46.7903	34.0967	38.1892	72.6562	75.7191	90.6915	92.9315	0.680003	1.30707e-16	1.27673	5.46729e-54	0.34409	0.000103618	Calcium-binding EF-hand family protein;(source:Araport11)	protein_coding	0	0
AT2G41450	0.3529	0.206041	0.64095	0.586853	0.158511	0.0375005	0.0954121	0.0910692	-0.129415	0.3991	-2.34974	0.00137446	-0.0120559	0.98031	N-acetyltransferase;(source:Araport11)	protein_coding	0	0
AT2G41630	43.2399	43.355	25.5501	26.7824	134.649	145.775	84.5975	84.2973	1.72318	1.27844e-119	1.62275	1.67782e-91	-0.688946	3.2655e-16	Encodes a transcription factor, TFIIB1, that plays important roles in pollen tube growth, guidance, and reception as well as endosperm development and is partially functionally different from AtTFIIB2 and AtTFIIB3/AtpBRP2.	protein_coding	TRANSCRIPTION FACTOR IIB 1 (TFIIB1)	TRANSCRIPTION FACTOR IIB (TFIIB); (ATTFIIB1);TRANSCRIPTION FACTOR IIB 1 (TFIIB1)
AT2G41990	0.316131	0.314214	7.66924	8.09589	2.67763	2.74504	10.3688	10.3584	3.02311	7.67332e-12	0.288971	0.121293	1.94502	4.93599e-21	late embryogenesis abundant protein;(source:Araport11)	protein_coding	COMPANION OF CELLULOSE SYNTHASE 3 (CC3)	COMPANION OF CELLULOSE SYNTHASE 3 (CC3)
AT2G42110	0.0831124	0.0444815	3.11338	2.38184	0.0456273	0	0.0988712	0.330298			-3.47736	7.08576e-07	0.66372	0.181385	hypothetical protein;(source:Araport11)	protein_coding	0	0
AT2G42170	20.1254	20.4045	21.5867	20.5105	12.3913	12.1665	10.0541	10.1903	-0.663053	3.44866e-09	-1.1002	1.41083e-22	-0.235467	0.101183	Actin family protein;(source:Araport11)	protein_coding	0	0
AT2G42530	0.17483	0.163745	4.51888	5.70319	0.119973	0.0766345	1.9758	2.00994	-0.0394289	NA	-1.33138	4.61873e-07	4.18971	1.25742e-10	Encodes COR15B, a protein that protects chloroplast membranes during freezing.	protein_coding	COLD REGULATED 15B (COR15B)	COLD REGULATED 15B (COR15B)
AT2G42840	102.513	99.8765	121.089	115.176	86.0399	81.1285	48.156	45.4022	-0.229556	0.00885936	-1.39225	5.56043e-82	-0.793781	1.1326e-17	Encodes a putative extracellular proline-rich protein is exclusively expressed in the L1 layer of vegetative, inflorescence and floral meristems and the protoderm of organ primordia.	protein_coding	PROTODERMAL FACTOR 1 (PDF1)	PROTODERMAL FACTOR 1 (PDF1)
AT2G43440	0	0	0.229002	0.248502	0	0.0595482	1.12116	1.30151			1.90741	0.00213274	4.94443	8.66383e-06	F-box and associated interaction domains-containing protein;(source:Araport11)	protein_coding	0	0
AT2G43620	0.322695	0.282608	10.5789	9.55187	0.0644195	0.308616	4.01329	3.99717	-0.0431163	0.822599	-1.33674	3.33686e-10	4.35315	1.13888e-14	Chitinase family protein;(source:Araport11)	protein_coding	0	0
AT2G44190	0.692673	0.57461	1.07249	1.03477	0.760531	0.607249	0.350204	0.412914	0.0371231	0.929832	-1.18859	0.0106447	-0.629253	0.198349	Encodes a novel microtubule binding protein that preferentially associates with nuclear microtubules during mitosis and is essential during the mitotic and cytokinetic stages that generate the endosperm and embryo.	protein_coding	ENDOSPERM DEFECTIVE 1 (EDE1)	ENDOSPERM DEFECTIVE 1 (EDE1);EMBRYO DEFECTIVE 3116 (EMB3116);QWRF DOMAIN CONTAINING 5 (QWRF5)
AT2G44370	0	0	2.00802	2.19904	0	0	0.562663	0.201394			-2.28059	4.66093e-05	4.82577	0.0022985	Cysteine/Histidine-rich C1 domain family protein;(source:Araport11)	protein_coding	0	0
AT2G44500	2.95298	3.35747	16.4569	19.0912	6.74827	7.06864	22.9599	21.0806	1.1221	9.72936e-11	0.231989	0.0652625	1.70115	3.17653e-42	O-fucosyltransferase family protein;(source:Araport11)	protein_coding	0	0
AT2G44580	3.24851	2.74632	2.79032	3.22978	1.15863	0.991622	0.812275	0.798796	-1.30697	7.90943e-05	-1.84632	1.24642e-07	-0.312438	0.467257	zinc ion binding protein;(source:Araport11)	protein_coding	0	0
AT2G45290	32.3814	31.8826	5.97755	4.59697	35.5762	34.2388	12.7424	12.5249	0.145271	0.17889	1.16529	2.47196e-18	-1.42108	1.09476e-51	Transketolase;(source:Araport11)	protein_coding	TRANSKETOLASE 2 (TKL2)	TRANSKETOLASE 2 (TKL2)
AT2G45460	10.1447	9.97495	2.78519	2.99475	73.8721	68.4537	43.8078	46.4043	2.85263	1.20398e-288	3.9005	0	-0.615506	8.35823e-14	SMAD/FHA domain-containing protein;(source:Araport11)	protein_coding	0	0
AT2G46180	9.59445	8.1546	12.9876	11.0023	26.4257	24.8672	29.442	28.9994	1.5504	6.95841e-46	1.20547	1.26023e-32	0.225152	0.0240801	This gene is predicted to encode a protein that functions as a Golgi apparatus structural component known as a golgin in mammals and yeast. A fluorescently-tagged version of GC4 co-localizes with Golgi markers, and this localization appears to be replicated using the C-terminal (169 aa) portion of the protein.	protein_coding	GOLGIN CANDIDATE 4 (GC4)	GOLGIN CANDIDATE 4 (GC4)
AT2G46400	0.153396	0.164194	0.689542	0.405307	0.364917	0.0896521	2.22018	2.67068	0.0336564	0.867741	1.88921	3.43837e-05	3.28824	3.86431e-09	Encodes a WRKY transcription factor that contributes to the feedforward inhibition of osmotic/salt stress-dependent LR inhibition via regulation of ABA signaling and auxin homeostasis.	protein_coding	WRKY DNA-BINDING PROTEIN 46 (WRKY46)	WRKY DNA-BINDING PROTEIN 46 (WRKY46);WRKY DNA-BINDING PROTEIN 46 (ATWRKY46)
AT2G46600	0.773217	1.52796	75.7535	76.9576	5.55093	7.09145	160.828	201.052	2.34807	1.76248e-07	1.16868	2.59068e-30	4.87148	2.38005e-198	Calcium-binding EF-hand family protein;(source:Araport11)	protein_coding	0	0
AT2G46610	9.32052	10.2435	4.02307	4.23312	40.2817	40.1267	22.3809	21.5581	2.0648	3.58937e-91	2.33672	4.65047e-65	-0.826309	9.84081e-16	Barta et al (2010) have proposed a nomenclature for Serine/Arginine-Rich Protein Splicing Factors (SR proteins): Plant Cell. 2010, 22:2926.	protein_coding	ARGININE/SERINE-RICH SPLICING FACTOR 31A (RS31a)	ARGININE/SERINE-RICH SPLICING FACTOR 31A (At-RS31a);ARGININE/SERINE-RICH SPLICING FACTOR 31A (RS31a)
AT2G46650	5.37038	5.15973	19.6488	18.0298	1.63397	2.11769	24.7849	26.3751	-1.33693	1.90802e-05	0.346596	0.01586	3.79027	8.7646e-70	member of Cytochromes b5 The mRNA is cell-to-cell mobile.	protein_coding	CYTOCHROME B5 ISOFORM C (CB5-C)	ARABIDOPSIS CYTOCHROME B5 ISOFORM C (ATCB5-C); (B5 #1); (CYTB5-C);CYTOCHROME B5 ISOFORM C (CB5-C)
AT2G46980	0.357607	0.421058	1.76826	1.52634	2.8859	2.01688	2.63755	2.56825	2.63254	2.75328e-19	0.508514	0.0203331	0.119563	0.609308	Encodes ASY3, a coiled-coil domain protein that is required for normal meiosis.	protein_coding	ASYNAPTIC 3 (ASY3)	ARABIDOPSIS THALIANA ASYNAPTIC 3 (ATASY3);ASYNAPTIC 3 (ASY3)
AT2G47520	1.19083	1.01094	0.0820385	0.0500762	2.66008	4.70388	0.0488492	0	1.54912	0.000632783			-6.66126	3.34633e-06	encodes a member of the ERF (ethylene response factor) subfamily B-2 of ERF/AP2 transcription factor family. The protein contains one AP2 domain. There are 5 members in this subfamily including RAP2.2 AND RAP2.12. It plays a role in hypoxia-induced root slanting.	protein_coding	ETHYLENE RESPONSE FACTOR 71 (ERF71)	ARABIDOPSIS THALIANA ETHYLENE RESPONSE FACTOR 71 (AtERF71);ETHYLENE RESPONSE FACTOR 71 (ERF71);HYPOXIA RESPONSIVE ERF (ETHYLENE RESPONSE FACTOR) 2 (HRE2)
AT2G47540	0	0	2.41563	2.29366	0	0	0.745819	0.915263			-1.1631	0.0170729	5.84253	0.000310157	Pollen Ole e 1 allergen and extensin family protein;(source:Araport11)	protein_coding	0	0
AT2G47670	2.41265	2.09593	0.733499	0.724892	9.71303	8.78742	2.57894	2.69977	2.01111	5.6877e-15	1.54603	0.000939356	-1.72182	6.64638e-11	PMEI6 pectin methylesterase inhibitor functions in establishing a patter of homogalacturonan methylesterification of seed coat cell wall proteins .	protein_coding	PECTIN METHYLESTERASE INHIBITOR 6 (PMEI6)	PECTIN METHYLESTERASE INHIBITOR 6 (PMEI6)
AT2G47680	2.53722	3.05267	1.58161	1.75093	41.452	37.3593	26.3224	24.1081	3.84859	7.95783e-280	3.85459	4.13659e-213	-0.600357	2.02116e-10	zinc finger (CCCH type) helicase family protein;(source:Araport11)	protein_coding	0	0
AT2G47780	211.826	210.887	0.491827	0.785167	559.093	607.609	4.05491	4.90243	1.49375	7.7395e-124	2.6289	5.68761e-09	-6.97946	0	Encodes a small rubber particle protein homolog. Plays dual roles as positive factors for tissue growth and development and in drought stress responses.	protein_coding	LD-ASSOCIATED PROTEIN 2 (LDAP2)	SMALL RUBBER PARTICLE PROTEIN2 (SRP2);LD-ASSOCIATED PROTEIN 2 (LDAP2)
AT2G47895	1.05772	2.52167	2.30528	1.99345	1.21413	1.29257	0.228777	0.6005	-0.0957175	0.743861	-2.02423	0.00212095	-1.10506	0.0722914	Natural antisense transcript overlaps with AT2G47900;(source:Araport11)	antisense_long_noncoding_rna	0	0
AT3G01190	0	0	3.18292	4.25873	0	0.029796	1.97105	1.33141			-1.0677	0.0012978	6.26086	1.21483e-05	Peroxidase superfamily protein;(source:Araport11)	protein_coding	0	0
AT3G01513	0.159522	0.0853758	0.35854	0.48634	0.831962	1.72481	1.2335	1.3132	2.89206	0.00182948	0.587534	0.0984512	0.0277089	0.958783	hypothetical protein;(source:Araport11)	protein_coding	0	0
AT3G01590	8.53206	8.10863	9.0495	11.0476	23.5591	23.9172	20.7177	20.9274	1.52976	2.18979e-38	0.966819	1.35725e-13	-0.148268	0.215111	Galactose mutarotase-like superfamily protein;(source:Araport11)	protein_coding	0	0
AT3G01600	2.82951	2.14801	0.380873	0.293664	30.8467	33.6136	23.1801	25.6112	3.71358	1.75754e-142	6.07143	3.5478e-97	-0.358622	0.0019076	NAC domain containing protein 44;(source:Araport11)	protein_coding	NAC DOMAIN CONTAINING PROTEIN 44 (NAC044)	NAC DOMAIN CONTAINING PROTEIN 44 (anac044);NAC DOMAIN CONTAINING PROTEIN 44 (NAC044)
AT3G01680	2.02092	2.20504	13.6754	14.8346	3.19235	2.39273	40.1097	41.6445	0.30729	0.258166	1.45114	2.98248e-67	3.9003	5.218e-196	Encodes a protein localized to phloem filaments that is required for phloem filament formation. The mRNA is cell-to-cell mobile.	protein_coding	SIEVE-ELEMENT-OCCLUSION-RELATED 1 (SEOR1)	ARABIDOPSIS THALIANA SIEVE ELEMENT OCCLUSION-RELATED 1 (ATSEOR1);SIEVE ELEMENT OCCLUSION B (SEOB);SIEVE-ELEMENT-OCCLUSION-RELATED 1 (SEOR1)
AT3G01710	0.0201375	0.021555	3.11797	2.45575	0	0	0.191646	0.297249			-3.45484	1.44464e-13	4.68571	0.00270478	TPX2 (targeting protein for Xklp2) protein family;(source:Araport11)	protein_coding	0	0
AT3G02120	0.732919	1.08625	13.2347	11.2755	0.557114	0.856708	0.536545	0.448108	-0.0371934	0.894389	-4.61525	4.79951e-23	-0.254735	0.656664	hydroxyproline-rich glycoprotein family protein;(source:Araport11)	protein_coding	0	0
AT3G02640	0.113125	0	25.2752	24.1881	0	0	1.39061	1.84111			-3.96927	1.88486e-66	7.59066	2.05309e-06	transmembrane protein;(source:Araport11)	protein_coding	0	0
AT3G02810	0	0	0	0	0.245421	0.191603	0.301359	0.406083	5.38923	0.00428685	6.25923	0.000455324	0.505557	0.354607	Encodes a receptor-like cytoplasmic kinase localized in the membrane of pollen tube tip regions that controls micropylar pollen tube guidance in Arabidopsis.	protein_coding	LOST IN POLLEN TUBE GUIDANCE 2 (LIP2)	PBS1-LIKE 5 (PBL5);LOST IN POLLEN TUBE GUIDANCE 2 (LIP2)
AT3G02820	2.47686	2.23596	5.72346	6.91441	2.91609	2.44173	3.01749	2.94791	0.0967894	0.804353	-1.04036	8.08335e-05	0.175794	0.600792	zinc knuckle (CCHC-type) family protein;(source:Araport11)	protein_coding	0	0
AT3G03130	0.0179266	0	2.82937	2.75453	0	0.0838177	0.234582	0.4071			-3.07808	5.81189e-14	2.03929	0.019624	lisH domain-like protein;(source:Araport11)	protein_coding	0	0
AT3G03270	13.585	13.7054	9.05301	9.05857	28.7748	29.9333	11.0836	12.5175	1.12372	1.21316e-28	0.286126	0.0800475	-1.26536	1.45386e-25	HRU1 is a hypoxia induced universal stress protein. It exists as two splice variants with AT3G03270.2 , which contains a putative dimerization domain, the predominant transcript found under anoxia. It is induced by RAP2.12. Subcellular localization is dynamic; under anoxia the localization of HRU1 shifts from cytoplasm to the plasma membrane.	protein_coding	HYPOXIA RESPONSIVE UNIVERSAL STRESS PROTEIN 1 (HRU1)	HYPOXIA RESPONSIVE UNIVERSAL STRESS PROTEIN 1 (HRU1)
AT3G03470	8.23854	7.96758	5.12552	4.62683	17.6945	19.5768	16.5923	15.755	1.21281	4.84354e-22	1.64304	1.63252e-30	-0.163049	0.216257	P450 monooxygenase CYP89A9. Involved in NDCC accumulation during Arabidopsis leaf senescence.	protein_coding	CYTOCHROME P450, FAMILY 87, SUBFAMILY A, POLYPEPTIDE 9 (CYP89A9)	CYTOCHROME P450, FAMILY 87, SUBFAMILY A, POLYPEPTIDE 9 (CYP89A9)
AT3G03970	1.90269	2.03663	1.82463	1.74797	4.51244	4.65569	2.11256	2.08842	1.19913	1.72884e-09	0.1139	0.72442	-1.05795	3.89472e-07	At3G03970 encodes the plant KASH protein SINE2; SINE2 interacts with SUN1 and SUN2 and is localized at the nuclear envelope.	protein_coding	(SINE2)	(SINE2)
AT3G04060	0.408318	0.898404	1.97142	1.88111	0.547946	0.424252	9.76875	8.7832	-0.065507	0.826605	2.16302	1.41429e-22	4.24775	4.45028e-41	NAC046 is a member of the NAC domain containing family of transcription factors. It was identified in a screen for regulators of chlorophyll protein gene expression. Mutants in NAC046 have delayed senescence and increased CHL content suggesting a role in regulation of senescence and chlorophyll degradation.	protein_coding	NAC DOMAIN CONTAINING PROTEIN 46 (NAC046)	NAC DOMAIN CONTAINING PROTEIN 46 (NAC046);NAC DOMAIN CONTAINING PROTEIN 46 (anac046)
AT3G04285	1.47859	2.60675	0.781943	1.37886	4.10634	3.35497	3.72481	4.6416	0.257187	0.330226	1.47443	0.00957	0.168817	0.70262	Natural antisense transcript overlaps with AT3G22630;(source:Araport11)	antisense_long_noncoding_rna	0	0
AT3G04300	2.88116	3.26539	1.31206	1.29175	0.883896	1.08958	1.86494	1.82816	-1.33414	0.00407095	0.149685	0.625804	0.768016	0.109833	RmlC-like cupins superfamily protein;(source:Araport11)	protein_coding	0	0
AT3G04420	0.42532	0.68289	0.519279	0.172891	0.752367	0.690495	0.95571	1.31465	0.083124	0.784924	1.04226	0.0397086	0.568891	0.210692	NAC domain containing protein 48;(source:Araport11)	protein_coding	NAC DOMAIN CONTAINING PROTEIN 48 (NAC048)	NAC DOMAIN CONTAINING PROTEIN 48 (NAC048);NAC DOMAIN CONTAINING PROTEIN 48 (anac048)
AT3G05330	0	0	3.5158	3.62089	0.0318055	0.0507904	0.792583	1.5459			-1.57363	1.03303e-07	4.61943	5.10612e-09	Encodes a protein with moderate sequence similarity to the maize microtubule-binding protein TANGLED1. A single base-pair deletion (-A) at position Chr3:1519176 in Columbia relative to the Landsberg erecta and Achkarren-2 ecotype (see ESTs DR378436 and CB26450) introduces a frame-shift and premature termination codon. The protein encoded from the Columbia gene is truncated by 29 amino acids relat…	protein_coding	TANGLED (ATN)	TANGLED (ATN);TANGLED1 (TAN1);A. THALIANA TAN1 (ATTAN)
AT3G05625	1.10752	0.74437	15.2828	14.1657	3.11073	2.43862	20.498	21.232	1.43681	0.000268484	0.407858	0.00313549	2.92779	5.75513e-55	Tetratricopeptide repeat (TPR)-like superfamily protein;(source:Araport11)	protein_coding	0	0
AT3G06030	0.350429	0.636035	2.67867	2.11815	0.953534	0.587711	1.03312	0.674698	0.193803	0.484388	-1.42444	2.21675e-05	0.153844	0.725462	NPK1-related protein kinase 3	protein_coding	NPK1-RELATED PROTEIN KINASE 3 (NP3)	NPK1-RELATED PROTEIN KINASE 3 (ANP3); (MAPKKK12);NPK1-RELATED PROTEIN KINASE 3 (NP3); (AtANP3)
AT3G07320	8.37634	8.51297	14.1629	15.075	21.7435	22.0145	24.4604	22.7663	1.39091	8.32586e-34	0.608792	3.24202e-08	0.147185	0.209266	O-Glycosyl hydrolases family 17 protein;(source:Araport11)	protein_coding	0	0
AT3G07800	7.1785	6.85446	11.1091	11.1997	197.794	210.519	507.496	501.164	4.89283	0	5.43527	0	1.34019	9.82842e-77	Encodes a thymidine kinase that salvages DNA precursors.	protein_coding	THYMIDINE KINASE 1A (TK1A)	THYMIDINE KINASE 1A (TK1A); (TK1); (ATTK1A)
AT3G08810	0.391145	0.448585	0.167454	0.102214	1.01231	1.73086	0.498546	0.475853	1.31389	0.0178419	0.239839	0.199208	-1.21377	0.0190224	Galactose oxidase/kelch repeat superfamily protein;(source:Araport11)	protein_coding	0	0
AT3G08990	2.58975	2.52565	1.72465	1.82472	2.21158	2.55627	3.52579	5.12964	-0.0296186	0.951088	1.06808	0.0011472	0.839061	0.00723264	Yippee family putative zinc-binding protein;(source:Araport11)	protein_coding	0	0
AT3G09020	0	0	1.9722	1.25198	0.115612	0.092311	9.92701	9.62461			2.47545	1.42489e-22	6.49006	2.55747e-28	alpha 1,4-glycosyltransferase family protein;(source:Araport11)	protein_coding	0	0
AT3G09525	0	0	0	0	0.829255	1.17711	0.0748725	0.357322	5.59988	0.00293487			-1.2818	0.0717744	None;(source:Araport11)	long_noncoding_rna	0	0
AT3G09545	0.146679	0.157005	0	0	1.69101	1.62881	0	0.166549	2.77192	0.00878716			-3.43201	0.00233873	None;(source:Araport11)	long_noncoding_rna	0	0
AT3G10190	1.36313	1.80466	9.92585	8.22413	4.01738	6.12186	16.9414	19.4287	1.57429	1.2874e-05	0.885475	9.87174e-07	1.85144	5.69401e-17	Encodes a protein with sequence similarity to calmodulins. Loss of function mutations have decreased response to chitin elicitors suggesting a role in plant response to fungal pathogens.	protein_coding	CALMODULIN-LIKE 36 (CML36)	CALMODULIN-LIKE 36 (CML36)
AT3G10500	24.6356	27.547	6.26217	6.97424	96.815	92.8335	31.3346	31.485	1.89092	1.2495e-137	2.17918	7.95245e-103	-1.55069	3.1842e-82	Encodes a transcriptional activator that is associated with the plasma membrane in a dormant form and is proteolytically cleaved to create a form that can enter the nucleus. It is thought to promote ROS production by binding directly to the promoters of genes encoding ROS biosynthetic enzymes during drought-induced leaf senescence. The mRNA is cell-to-cell mobile.	protein_coding	NAC DOMAIN CONTAINING PROTEIN 53 (NAC053)	NAC DOMAIN CONTAINING PROTEIN 53 (anac053);ANTHER INDEHISCENCE FACTOR (AIF);NAC WITH TRANSMEMBRANE MOTIF 1-LIKE 4 (NTL4);NAC DOMAIN CONTAINING PROTEIN 53 (NAC053)
AT3G10525	0.586717	1.03175	4.68871	4.65072	5.24559	5.48651	10.2202	10.326	2.65579	1.41096e-10	0.986763	5.20466e-05	0.939225	9.48072e-05	Encodes LGO (loss of giant cells from organs) required for endoreduplication in sepal giant cell formation. Giant cells in both leaves and sepals are absent in lgo mutants. LGO is a member of a plant specific cell cycle inhibitor family SIAMESE and was originally named as SMR1(SIAMESE RELATED 1).	protein_coding	LOSS OF GIANT CELLS FROM ORGANS (LGO)	SIAMESE RELATED 1 (SMR1);LOSS OF GIANT CELLS FROM ORGANS (LGO)
AT3G10880	0	0	0.869104	0.767532	0	0	0.198192	0.273246			-1.40491	0.0122408	4.8396	0.00213398	tropomyosin;(source:Araport11)	protein_coding	0	0
AT3G10930	0.487554	0.347916	1.01465	1.73415	6.51303	7.88364	11.6966	15.2701	4.04596	4.1369e-20	3.20066	8.59983e-26	0.913258	5.93523e-05	Encodes a small secreted signaling peptide that processed both N- and C-terminally after translation and is rapidly induced in response to ROS and flg22-induced stress and may act as a negative modulator of stress-induced ROS signalling.	protein_coding	IDA-LIKE7 (IDL7)	IDA-LIKE7 (IDL7)
AT3G11520	0	0	2.5475	2.7786	0.0688542	0.122171	0.149202	0.142411			-4.1175	7.31633e-14	0.252859	0.655133	Encodes a B-type mitotic cyclin.	protein_coding	CYCLIN B1;3 (CYCB1;3)	CYCLIN 2 (CYC2);CYCLIN B1;3 (CYCB1;3)
AT3G11600	12.7252	13.9581	17.8402	19.8203	28.6353	32.1421	21.9576	20.4932	1.19736	9.17905e-20	0.0983859	0.6434	-0.471395	0.000554563	One of two plant specific paralogs of unknown function. Interacts with GL2. GIR1/GIR2 loss of function resembles gl2 lof mutations.	protein_coding	(GIR2)	(GIR2)
AT3G12220	0.0191356	0	0.0382302	0.0700071	0.0630307	0.0447352	0.40975	0.76047			2.79899	0.00287512	2.97552	0.000593784	serine carboxypeptidase-like 16;(source:Araport11)	protein_coding	SERINE CARBOXYPEPTIDASE-LIKE 16 (scpl16)	SERINE CARBOXYPEPTIDASE-LIKE 16 (scpl16)
AT3G12410	0	0	0	0	0.908546	0.523923	7.87503	9.59147	6.23157	0.000792693	10.6037	9.71042e-11	3.57882	2.5252e-23	Polynucleotidyl transferase, ribonuclease H-like superfamily protein;(source:Araport11)	protein_coding	0	0
AT3G12860	104.088	102.943	1.54093	2.57541	121.301	121.41	5.00275	4.85845	0.254314	0.000357892	1.11024	3.20843e-05	-4.57833	0	NOP56-like pre RNA processing ribonucleoprotein;(source:Araport11)	protein_coding	0	0
AT3G12870	0	0.0401878	6.78833	7.18833	0	0	0.0446636	0.213153			-5.65654	4.82169e-17			transmembrane protein;(source:Araport11)	protein_coding	0	0
AT3G12970	1.51226	1.4635	2.42117	2.4505	0.773343	1.40446	1.0104	0.987929	-0.149913	0.646603	-1.1792	0.000728555	-0.0679156	0.876967	serine/arginine repetitive matrix-like protein;(source:Araport11)	protein_coding	0	0
AT3G13080	25.1101	25.8502	9.21949	10.3997	48.6072	44.6201	44.7957	42.3585	0.89673	3.89218e-37	2.08665	9.37634e-175	-0.0573204	0.504784	encodes an ATP-dependent MRP-like ABC transporter able to transport glutathione-conjugates as well as chlorophyll catabolites. The expression of this gene is upregulated by herbicide safeners such as benoxacor and fenclorim.	protein_coding	ATP-BINDING CASSETTE C3 (ABCC3)	MULTIDRUG RESISTANCE-ASSOCIATED PROTEIN 3 (ATMRP3);ATP-BINDING CASSETTE C3 (ABCC3);MULTIDRUG RESISTANCE-ASSOCIATED PROTEIN 3 (MRP3);MULTIDRUG RESISTANCE PROTEIN 3 (MRP3)
AT3G13235	23.5283	24.0266	12.0321	13.5218	48.1718	52.6943	29.3753	32.4553	1.10603	3.277e-34	1.19772	5.74522e-26	-0.66122	3.64726e-10	ubiquitin family protein;(source:Araport11)	protein_coding	DNA-DAMAGE INDUCIBLE 1 (DDI1)	DNA-DAMAGE INDUCIBLE 1 (DDI1)
AT3G13380	14.8903	14.5932	1.68418	1.33643	22.1549	19.8508	5.76172	5.13399	0.527466	5.34677e-09	1.75339	7.23474e-25	-1.89987	2.23993e-64	Similar to BRI, brassinosteroid receptor protein.	protein_coding	BRI1-LIKE 3 (BRL3)	BRI1-LIKE 3 (BRL3)
AT3G14190	1.16357	1.30776	3.40949	3.54742	1.63954	0.884065	0.899728	1.27715	0.0230476	0.962758	-1.63339	1.63143e-07	-0.145163	0.730547	Encodes a 193 amino acid protein of unknown function. Contains a DEN-box (aa 14?16), a KEN-box, and the D-box (aa 46?54)and a third, unknown domain (aa 81?97). Loss of function alleles are defective in meiosis and have reduced fertility. pans1 mutants show premature loss of cohesion of sister chromatids during meioisis I and meiosis II resulting in abnormal chromosome segregation and unbalanced t…	protein_coding	COPPER MODIFIED RESISTANCE 1 (CMR1)	PATRONUS 1 (PANS1);COPPER MODIFIED RESISTANCE 1 (CMR1)
AT3G14560	0.0300228	0	8.12747	6.91977	0.0988921	0.140375	41.8942	40.26			2.3681	3.52912e-73	8.39988	1.10767e-50	Its transcript is targeted by miR824.	protein_coding	0	0
AT3G14740	2.29635	2.17037	5.39309	5.24327	0.10729	0.0285554	0.290613	0.582509	-4.75431	1.77222e-09	-3.58693	2.76831e-21	1.85957	0.0236945	RING/FYVE/PHD zinc finger superfamily protein;(source:Araport11)	protein_coding	0	0
AT3G14940	2.32896	2.24261	4.87716	4.83622	5.67905	4.73398	3.99448	3.45157	1.18188	4.27952e-12	-0.39859	0.0187249	-0.434101	0.0124838	Encodes a cytosolic phosphoenolpyruvate carboxylase (PEPC) that has activity when expressed in E.coli. Its mRNA is most abundantly expressed in roots and siliques. PPC3 belongs to the plant-type PEPC family. It can form an enzymatically active complex with a castor bean ortholog of PPC4, which encodes a bacterial-type PEPC. The mRNA is cell-to-cell mobile.	protein_coding	PHOSPHOENOLPYRUVATE CARBOXYLASE 3 (PPC3)	PHOSPHOENOLPYRUVATE CARBOXYLASE 3 (PPC3);PHOSPHOENOLPYRUVATE CARBOXYLASE 3 (ATPPC3)
AT3G15180	20.9948	22.2874	5.77473	4.53803	39.5278	39.8965	12.9099	11.7327	0.896462	4.88574e-24	1.15332	1.2373e-12	-1.64163	1.69085e-50	ARM repeat superfamily protein;(source:Araport11)	protein_coding	0	0
AT3G15240	0.997908	1.42421	0.509496	0.43269	6.7201	6.58399	3.82516	3.57551	2.44565	5.72555e-21	2.81157	1.58584e-13	-0.779416	0.000366547	Serine/threonine-protein kinase WNK (With No Lysine)-like protein;(source:Araport11)	protein_coding	0	0
AT3G15460	54.088	54.1475	3.27024	2.60368	52.8542	57.6997	6.16343	7.43442	0.0588361	0.781614	1.04612	6.00953e-05	-2.97273	3.38005e-102	Encodes one of two Arabidopsis orthologs of yeast BRX1, a protein involved in maturation of the large ribosomal subunit. The proteins are mainly localized in nucleolus. Mutant plants are affected in pre-rRNA processing.	protein_coding	ARABIDOPSIS HOMOLOGUE OF YEAST BRX1 1 (ATBRX1-1)	ARABIDOPSIS HOMOLOGUE OF YEAST BRX1 1 (ATBRX1-1)
AT3G15550	0	0	3.80958	3.21973	0	0.0171453	0.418778	0.349752			-3.19381	9.24082e-22	4.66192	0.00107792	trichohyalin;(source:Araport11)	protein_coding	0	0
AT3G15680	18.8795	19.8797	9.98431	11.1515	13.5167	12.9537	4.89099	5.47325	-0.47795	0.000438288	-1.03842	1.5891e-08	-1.29114	5.97657e-13	Ran BP2/NZF zinc finger-like superfamily protein;(source:Araport11)	protein_coding	0	0
AT3G16410	0	0	1.60567	2.18772	0	0.0167757	0.8195	0.81479			-1.10721	0.00103617	6.0535	2.28962e-05	Encodes a nitrile-specifier protein NSP4. NSP4 is one out of five (At3g16400/NSP1, At2g33070/NSP2, At3g16390/NSP3, At3g16410/NSP4 and At5g48180/NSP5) A. thaliana epithiospecifier protein (ESP) homologues that promote simple nitrile, but not epithionitrile or thiocyanate formation. The mRNA is cell-to-cell mobile.	protein_coding	NITRILE SPECIFIER PROTEIN 4 (NSP4)	NITRILE SPECIFIER PROTEIN 4 (NSP4)
AT3G16720	4.04407	3.05835	11.7021	13.1065	9.33899	8.58072	26.1721	24.7063	1.31481	9.80351e-11	0.95382	2.60697e-15	1.53139	1.65735e-29	RING-H2 protein induced after exposure to chitin or inactivated crude cellulase preparations. The mRNA is cell-to-cell mobile.	protein_coding	TOXICOS EN LEVADURA 2 (ATL2)	TOXICOS EN LEVADURA 2 (TL2);TOXICOS EN LEVADURA 2 (ATL2)
AT3G17250	5.05078	6.32936	4.28651	3.88091	14.4275	16.2956	10.9666	9.0687	1.43813	6.44889e-20	1.18236	3.52678e-10	-0.566661	0.000342887	Protein phosphatase 2C family protein;(source:Araport11)	protein_coding	0	0
AT3G17360	0.36064	0.277287	1.19239	1.15834	0.658091	0.67092	0.350467	0.282607	0.917853	0.00495942	-1.88364	1.33682e-11	-0.958647	0.00329083	PHRAGMOPLAST ORIENTING KINESIN 1 is one of the two Arabidopsis homologs isolated in yeast two-hybrid screen for interaction partners of maize gene TANGLED1 (TAN1). Based on sequence homology in their motor domains, POK1 and POK2 belong to the kinesin-12 class which also includes the well-characterized group of phragmoplast-associated kinesins AtPAKRPs. Both kinesins are composed of an N-terminal …	protein_coding	PHRAGMOPLAST ORIENTING KINESIN 1 (POK1)	PHRAGMOPLAST ORIENTING KINESIN 1 (POK1)
AT3G17420	0.872539	0.754353	3.65403	3.86742	2.33977	2.03982	4.99029	5.48714	1.31936	0.000107231	0.345686	0.110576	1.26106	3.48002e-08	Serine/threonine protein kinase-like protein expressed in etiolated cotyledons and found in glyoxysomes.	protein_coding	GLYOXYSOMAL PROTEIN KINASE 1 (GPK1)	GLYOXYSOMAL PROTEIN KINASE 1 (GPK1)
AT3G17640	0.425452	0.331201	6.66471	6.27318	0.254799	0.452101	3.26678	2.92046	-0.00963818	0.979034	-1.06445	3.76061e-07	3.08501	5.0188e-14	Leucine-rich repeat (LRR) family protein;(source:Araport11)	protein_coding	0	0
AT3G17680	9.86565	9.63381	2.99687	3.40059	12.0991	12.4311	1.48705	0.895291	0.322294	0.0444155	-1.35794	3.1346e-05	-3.30179	1.34066e-45	Kinase interacting (KIP1-like) family protein;(source:Araport11)	protein_coding	0	0
AT3G17690	0.22766	0.102605	0.16757	0.0584483	0.434146	0.266112	1.55369	1.63263	0.194549	0.359843	3.58197	1.04104e-12	2.12174	4.04422e-08	member of Cyclic nucleotide gated channel family	protein_coding	CYCLIC NUCLEOTIDE GATED CHANNEL 19 (CNGC19)	CYCLIC NUCLEOTIDE GATED CHANNEL 19 (CNGC19);CYCLIC NUCLEOTIDE-GATED CHANNEL 19 (ATCNGC19)
AT3G17890	15.082	15.4884	2.83528	2.88442	18.9427	19.1581	7.91157	7.10911	0.31232	0.0454339	1.25641	2.19462e-07	-1.28575	5.75234e-15	hypothetical protein;(source:Araport11)	protein_coding	0	0
AT3G18630	7.44006	7.51076	1.46862	1.98304	13.7453	13.2794	4.02789	4.12277	0.848926	1.84232e-08	1.06235	0.00027568	-1.66811	1.44683e-20	Encodes a uracil-DNA glycosylase (UDG) involved in a base excision DNA repair pathway in mitochondria.	protein_coding	URACIL DNA GLYCOSYLASE (UNG)	URACIL DNA GLYCOSYLASE (ATUNG);URACIL DNA GLYCOSYLASE (UNG)
AT3G18900	0.0429128	0.0918672	1.9433	1.76184	0	0	0.57856	0.828338			-1.30269	0.000198625	7.85483	8.57121e-07	ternary complex factor MIP1 leucine-zipper protein;(source:Araport11)	protein_coding	0	0
AT3G19050	0.0319671	0.0299402	1.98383	2.08562	0.0394861	0.0186831	0.304226	0.231395	-0.00301064	0.990575	-2.95144	4.16335e-41	3.01755	8.14319e-07	PHRAGMOPLAST ORIENTING KINESIN 2 is one of the two Arabidopsis homologs isolated in yeast two-hybrid screen for interaction partners of maize gene TANGLED1 (TAN1). Based on sequence homology in their motor domains, POK1 and POK2 belong to the kinesin-12 class which also includes the well-characterized group of phragmoplast-associated kinesins AtPAKRPs. Both kinesins are composed of an N-terminal …	protein_coding	PHRAGMOPLAST ORIENTING KINESIN 2 (POK2)	PHRAGMOPLAST ORIENTING KINESIN 2 (POK2)
AT3G19150	16.9549	17.2459	3.20979	5.39142	47.1654	51.7042	36.517	38.5551	1.55424	2.16363e-57	2.9859	3.47894e-16	-0.354823	0.000689665	Kip-related protein (KRP) gene, encodes CDK (cyclin-dependent kinase) inhibitor (CKI), negative regulator of cell division. Binds to D type cyclins. A member of seven KRP genes found in Arabidopsis thaliana. Differential expression patterns for distinct KRPs were revealed by in situ hybridization. KRP6 appears to be targeted for degradation by RHF1a and RHF2a to allow mitotic divisions during gam…	protein_coding	KIP-RELATED PROTEIN 6 (KRP6)	KIP-RELATED PROTEIN 6 (KRP6); (ATKRP6);ARABIDOPSIS CDK INHIBITOR 1 (ACK1); (ICK4)
AT3G19210	2.13571	2.08364	0.655583	1.13946	17.184	17.085	6.44428	5.72152	3.04536	8.63201e-126	2.68077	1.29319e-31	-1.44488	2.326e-31	Encodes RAD54, a member of the SWI2/SNF2 family of DNA-stimulated ATPases. Functions in DNA repair via homologous recombination.	protein_coding	HOMOLOG OF RAD54 (RAD54)	HOMOLOG OF RAD54 (ATRAD54);HOMOLOG OF RAD54 (RAD54); (CHR25)
AT3G19220	19.0037	17.5813	11.397	11.3289	41.6531	43.8074	21.2623	21.7383	1.23825	3.26242e-26	0.818754	1.13212e-07	-0.941894	7.95689e-14	Encodes a zinc finger protein that is similar to a subgroup of DnaJ and is involved in cotyledon chloroplast biogenesis. Cyo1 is localized to the thylakoid membrane and has protein disulfide isomerase activity in vivo.Cyo1 is more highly expressed in light grown seedlings. Loss of function mutants have albino cotyledons and abnormal plastids.	protein_coding	SNOWY COTYLEDON 2 (SCO2)	SNOWY COTYLEDON 2 (SCO2);SHI-YO-U MEANS COTYLEDON IN JAPANESE (CYO1)
AT3G20150	0.218135	0.242471	2.32149	2.44528	0.211869	0.21575	0.259495	0.342946	-0.0138636	0.972092	-2.98888	2.61483e-24	0.413658	0.395775	Kinesin motor family protein;(source:Araport11)	protein_coding	0	0
AT3G20490	7.17996	7.94422	2.71283	2.79009	28.5107	28.6133	10.7984	10.4969	1.94001	1.36913e-65	1.86077	1.71832e-25	-1.37475	1.55044e-30	Involved in DNA repair. Mutants show accumulation of DNA lesions upon genotoxic stress	protein_coding	KNOTEN1 (KNO1)	KNOTEN1 (KNO1)
AT3G20670	18.1944	19.0846	60.2012	61.9227	23.2395	24.4972	30.4508	28.9463	0.332721	0.0752608	-1.08203	6.27309e-21	0.346876	0.0289964	Encodes HTA13, a histone H2A protein.	protein_coding	HISTONE H2A 13 (HTA13)	HISTONE H2A 13 (HTA13)
AT3G20840	2.73364	2.47229	0.0876163	0.124789	1.09143	1.04233	0.0869507	0.0497958	-1.13632	8.31557e-05	-0.0484093	0.782277	-3.70584	3.98595e-08	Encodes a member of the AINTEGUMENTA-like (AIL) subclass of the AP2/EREBP family of transcription factors and is essential for quiescent center (QC) specification and stem cell activity. It is a key effector for establishment of the stem cell niche during embryonic pattern formation. It is transcribed in response to auxin accumulation and is dependent on auxin response transcription factors.	protein_coding	PLETHORA 1 (PLT1)	PLETHORA 1 (PLT1);PLETHORA 1 (ATPLT1)
AT3G21310	0.0242666	0.0779245	0.278767	0.443893	0.199829	0.184374	1.06811	1.14348	0.163055	0.228052	1.33501	0.00157397	2.42213	2.49197e-07	Core-2/I-branching beta-1,6-N-acetylglucosaminyltransferase family protein;(source:Araport11)	protein_coding	0	0
AT3G21370	121.754	122.93	1.73438	1.76444	95.3762	95.3227	0.839088	0.492858	-0.315913	3.86487e-06	-1.23585	0.00207056	-7.1181	4.12604e-269	beta glucosidase 19;(source:Araport11)	protein_coding	BETA GLUCOSIDASE 19 (BGLU19)	BETA GLUCOSIDASE 19 (BGLU19)
AT3G21460	0	0	4.41874	3.82626	0	0	1.34615	2.16092			-1.00623	0.0137429	7.14342	9.31667e-06	Encodes a member of the CC-type glutaredoxin (ROXY) family that has been shown to interact with the transcription factor TGA2 and suppress ORA59 promoter activity.	protein_coding	(ROXY3)	(ROXY3)
AT3G21850	0.0592745	0	0	0.0722847	0.195244	0	5.92313	6.05735			6.90372	5.64733e-06	5.66855	5.03591e-10	one of Arabidopsis SKP1 homologues	protein_coding	SKP1-LIKE 9 (SK9)	SKP1-LIKE 9 (SK9);SKP1-LIKE 9 (ASK9)
AT3G22370	1.04006	0.924227	14.8197	14.0714	4.22306	4.24357	25.5857	25.3346	2.07078	3.48767e-13	0.733593	1.97087e-11	2.61538	6.41248e-74	Encodes AOX1a, an isoform of alternative oxidase that is expressed in rosettes, flowers, and root. The alternative oxidase of plant mitochondria transfers electrons from the ubiquinone pool to oxygen without energy conservations. It is regulated through transcriptional control and by pyruvate. Plays a role in shoot acclimation to low temperature. Also is capable of ameliorating reactive oxygen sp…	protein_coding	ALTERNATIVE OXIDASE 1A (AOX1A)	ALTERNATIVE OXIDASE 1A (AOX1A); (AtHSR3);HYPER-SENSITIVITY-RELATED 3 (HSR3); (ATAOX1A)
AT3G22630	99.5616	99.644	23.8327	28.6592	150.548	171.225	62.3365	60.9415	0.711735	6.97196e-18	1.15523	3.34533e-24	-1.33851	6.49307e-42	Encodes 20S proteasome beta subunit PBD1 (PBD1).	protein_coding	20S PROTEASOME BETA SUBUNIT D1 (PBD1)	20S PROTEASOME BETA SUBUNIT D1 (PBD1); (PRCGB)
AT3G22910	0.140673	0.115827	0.140522	0.277118	0.33267	0.252973	0.875346	1.04438	0.224638	0.290685	1.951	5.15081e-05	1.61571	0.000137203	ATPase E1-E2 type family protein / haloacid dehalogenase-like hydrolase family protein;(source:Araport11)	protein_coding	AUTO-INHIBITED CA2+ ATPASE 13 (ACA13)	0
AT3G22930	0	0.020292	0.605989	0.577961	0.0208146	0.0664781	1.42077	1.67898			1.05522	0.00977035	4.94907	2.6869e-09	Encodes a calmodulin-like protein.	protein_coding	CALMODULIN-LIKE 11 (CML11)	(ATCML11);CALMODULIN-LIKE 11 (CML11)
AT3G23230	0	0	0.703903	0.805616	0	0	0	0.0500069			-3.66398	0.0216124			encodes a member of the ERF (ethylene response factor) subfamily B-3 of ERF/AP2 transcription factor family. The protein contains one AP2 domain. There are 18 members in this subfamily including ATERF-1, ATERF-2, AND ATERF-5.	protein_coding	TRANSCRIPTIONAL REGULATOR OF DEFENSE RESPONSE 1 (TDR1)	TRANSCRIPTIONAL REGULATOR OF DEFENSE RESPONSE 1 (TDR1); (ATERF98);ETHYLENE RESPONSE FACTOR 98 (ERF98); (ATTDR1)
AT3G23550	0	0	2.08841	2.91725	0	0.0939907	0.884817	0.75324			-1.51349	4.86994e-05	3.76577	3.31311e-05	MATE efflux family protein;(source:Araport11)	protein_coding	DETOXIFICATION 18 (DTX18)	DETOXIFICATION 18 (DTX18)
AT3G23670	0.0319781	0.0770157	2.41176	2.07659	0.00877772	0.0280344	0.389925	0.326789	-0.0547367	NA	-2.65606	5.99471e-21	3.95821	8.09351e-06	Microtubule motor kinesin PAKRP1L/Kinesin-12B. Together with PAKRP1/Kinesin-12A, serve as linkers of the plus ends of antiparallel microtubules in the phragmoplast.	protein_coding	(KINESIN-12B)	(KINESIN-12B); (PAKRP1L)
AT3G23740	2.55326	2.75051	5.10105	4.83019	0.934464	1.07136	1.77181	1.54248	-1.24707	4.83683e-05	-1.58751	1.04164e-11	0.693796	0.0446634	hypothetical protein;(source:Araport11)	protein_coding	0	0
AT3G23810	1.02129	0.652073	67.1181	67.4948	1.96726	1.90587	78.2034	78.4278	1.03212	0.00546651	0.151877	0.0604569	5.36946	0	S-adenosyl-l-homocysteine (SAH) hydrolase 2;(source:Araport11)	protein_coding	S-ADENOSYL-L-HOMOCYSTEINE (SAH) HYDROLASE 2 (SAHH2)	S-ADENOSYL-L-HOMOCYSTEINE (SAH) HYDROLASE 2 (ATSAHH2);S-ADENOSYL-L-HOMOCYSTEINE (SAH) HYDROLASE 2 (SAHH2)
AT3G23880	2.28147	3.58773	31.7375	33.0776	1.08239	1.25109	24.393	27.3443	-1.06111	0.00692571	-0.362939	0.00250229	4.49149	2.66626e-86	F-box and associated interaction domains-containing protein;(source:Araport11)	protein_coding	0	0
AT3G23890	0.0691911	0.0888741	5.82656	6.43803	0.0911634	0.0242632	0.576172	0.683505	-0.0307629	0.89513	-3.32395	5.02374e-77	3.30313	6.26321e-09	Encodes a topoisomerase II that is highly expressed in young seedlings. The protein is localized in the nucleus and gene expression levels are increased in proliferative tissues.	protein_coding	TOPOISOMERASE II (TOPII)	TOPOISOMERASE II (TOPII); (ATTOPII)
AT3G24340	0.899494	0.780385	0.274288	0.334851	2.39106	2.35739	0.315382	0.311777	1.46134	3.28593e-09	-0.00423418	0.989016	-2.82508	3.44552e-19	Involved in gene silencing. Locus-specific regulator of 24nt-siRNA expression, works together with CLSY1-3 as the master regulators of essentially all Pol-IV-dependent 24nt-siRNAs.	protein_coding	CHROMATIN REMODELING 40 (chr40)	CLASSY4 (CLSY4);CHROMATIN REMODELING 40 (chr40)
AT3G24760	0.968018	1.18122	12.3774	11.6632	3.14604	3.30403	16.191	14.4208	1.51718	7.48845e-07	0.257549	0.0965961	2.26722	4.9503e-39	Galactose oxidase/kelch repeat superfamily protein;(source:Araport11)	protein_coding	0	0
AT3G24770	5.43929	5.44247	14.0857	15.4653	16.8453	19.3849	36.0807	38.4663	1.73951	3.60902e-25	1.25679	2.21212e-26	1.06927	2.64097e-16	Belongs to a large gene family, called CLE for CLAVATA3/ESR-related, encoding small peptides with conserved carboxyl termini. The C-terminal 12 amino acid sequence of CLE41 is identical to that of a dodeca peptide (TDIF, tracheary element differentiation inhibitory factor) isolated from Arabidopsis and functions as a suppressor of plant stem cell differentiation. TDIF sequence is also identical t…	protein_coding	CLAVATA3/ESR-RELATED 41 (CLE41)	CLAVATA3/ESR-RELATED 41 (CLE41)
AT3G24890	2.80673	2.6538	1.19158	1.79696	5.52136	6.42487	3.08849	3.24004	1.08035	5.68285e-06	0.8431	0.00971402	-0.841552	0.000466408	member of VAMP72 Gene Family	protein_coding	VESICLE-ASSOCIATED MEMBRANE PROTEIN 728 (VAMP728)	VESICLE-ASSOCIATED MEMBRANE PROTEIN 728 (VAMP728)
AT3G25100	0.700977	0.526821	1.78781	2.45538	0.098253	0.139467	0.212908	0.304825	-1.90598	0.00514836	-2.97628	4.13606e-12	0.714336	0.232284	Required for normal meiosis, may act in the last round of DNA replication prior to meiosis, sequence similar to yeast CDC45	protein_coding	CELL DIVISION CYCLE 45 (CDC45)	CELL DIVISION CYCLE 45 (CDC45)
AT3G25250	0.0413329	0.199091	0.165155	0.252025	4.74243	4.73477	10.547	10.8647	5.26986	1.97005e-24	5.59625	7.24564e-47	1.19366	2.34537e-11	Arabidopsis protein kinase The mRNA is cell-to-cell mobile.	protein_coding	AGC2 KINASE 1 (AGC2-1)	AGC2 KINASE 1 (AGC2-1); (AtOXI1);OXIDATIVE SIGNAL-INDUCIBLE1 (OXI1); (AGC2)
AT3G25500	6.91375	6.05676	21.099	18.9848	14.7123	12.8281	22.072	18.3893	1.09884	2.60388e-20	-0.0456219	0.808353	0.587148	9.23468e-07	Poly-L-proline-containing (PLP) protein that form part of the signal-transduction cascade that leads to rearrangement of the actin cytoskeleton. AFH1 is a nonprocessive formin that moves from the barbered end to the side of an actin filament after the nucleation event.	protein_coding	FORMIN HOMOLOGY 1 (AFH1)	FORMIN HOMOLOGY 1 (AFH1);FORMIN HOMOLOGY 1 (FH1); (AHF1);ARABIDOPSIS THALIANA FORMIN HOMOLOGY 1 (ATFH1)
AT3G25545	24.91	22.5261	6.37814	7.19284	43.8863	45.9183	16.3153	13.9146	0.935235	6.01944e-19	1.05031	3.60703e-09	-1.52068	1.52236e-32	trigger factor;(source:Araport11)	protein_coding	(PBAC1)	(PBAC1)
AT3G25670	0.0391145	0.188406	3.47746	4.05448	0.0214732	0.0685814	1.44246	1.79872	-0.0403195	NA	-1.16631	3.7902e-05	4.96944	2.29649e-09	Leucine-rich repeat (LRR) family protein;(source:Araport11)	protein_coding	0	0
AT3G25760	0	0	26.9143	24.1731	0.861631	0.475636	45.2252	44.6518	6.45522	0.000462256	0.731598	3.28892e-12	6.07631	8.40358e-122	encodes allene oxide cyclase. One of four genes in Arabidopsis that encode this enzyme, which catalyzes an essential step in jasmonic acid biosynthesis. Gene expression is induced during senescence, a process that involves jasmonic acid signalling pathway. The mRNA is cell-to-cell mobile.	protein_coding	ALLENE OXIDE CYCLASE 1 (AOC1)	EARLY-RESPONSIVE TO DEHYDRATION 12 (ERD12);ALLENE OXIDE CYCLASE 1 (AOC1)
AT3G25900	2.38411	2.30175	6.4909	4.58913	7.31407	8.87946	6.70111	7.21883	1.77209	1.90525e-15	0.19708	0.450658	-0.17225	0.402716	Homocysteine S-methyltransferase family protein;(source:Araport11)	protein_coding	(HMT-1)	(ATHMT-1); (HMT-1)
AT3G25980	0.924552	0.523925	6.84522	7.22915	0.477706	0.508569	0.74402	0.864535	-0.0871054	0.750087	-3.13032	1.5591e-23	0.551339	0.28899	Encodes MAD2 (MITOTIC ARREST-DEFICIENT 2). May have the spindle assembly checkpoint protein functions conserved from yeast to humans.	protein_coding	MITOTIC ARREST-DEFICIENT 2 (MAD2)	(ATMAD2);MITOTIC ARREST-DEFICIENT 2 (MAD2)
AT3G26050	0.360246	0.333022	1.03051	1.2181	0.449474	0.248826	0.233755	0.167336	0.00784279	0.983655	-2.3141	2.60947e-05	-0.491743	0.379333	TPX2 (targeting protein for Xklp2) protein family;(source:Araport11)	protein_coding	0	0
AT3G26460	0	0.0421058	7.46597	9.25836	0	0.0919614	3.55644	2.63525			-1.39724	9.80073e-07	5.77259	1.01214e-07	Polyketide cyclase/dehydrase and lipid transport superfamily protein;(source:Araport11)	protein_coding	0	0
AT3G26830	0	0.083406	0.408646	0.166291	0.0641658	0.0683112	1.64534	1.858	0.0157668	NA	2.31768	5.5376e-06	4.55985	1.7615e-10	Mutations in pad3 are defective in biosynthesis of the indole derived phytoalexin camalexin. Encodes a cytochrome P450 enzyme that catalyzes the conversion of dihydrocamalexic acid to camalexin. The mRNA is cell-to-cell mobile.	protein_coding	PHYTOALEXIN DEFICIENT 3 (PAD3)	(CYP71B15);PHYTOALEXIN DEFICIENT 3 (PAD3)
AT3G27050	6.57966	8.06013	11.9768	12.3478	10.3547	12.5619	5.00072	4.06751	0.5868	0.00791177	-1.42829	1.10436e-10	-1.25899	1.52954e-07	plant/protein;(source:Araport11)	protein_coding	0	0
AT3G27060	49.8172	50.0611	34.2114	34.9041	2780.14	2922.09	1251.9	1218.21	5.86839	0	5.09669	0	-1.16589	2.6024e-66	Encodes one of the 3 ribonucleotide reductase (RNR) small subunit genes. TSO2 transcription occurs predominantly at the S-phase of the cell cycle and its expression pattern is consistent with its role in dNDP biosynthesis during DNA replication in actively dividing cells. Critical for cell cycle progression, DNA damage repair and plant development.	protein_coding	TSO MEANING 'UGLY' IN CHINESE 2 (TSO2)	(ATTSO2);TSO MEANING 'UGLY' IN CHINESE 2 (TSO2)
AT3G27070	0	0	0	0.0391598	0.0352574	0.0750705	0.955006	0.291692			3.77125	0.0173069	2.65604	0.00729569	Form of TOM20, which is a component of the TOM complex, involved in transport of nuclear-encoded mitochondrial proteins	protein_coding	TRANSLOCASE OUTER MEMBRANE 20-1 (TOM20-1)	TRANSLOCASE OUTER MEMBRANE 20-1 (TOM20-1)
AT3G27250	0	0	1.05855	1.65502	0.0204122	0	0.619246	0.211093			-1.42893	0.00503102	4.30598	0.00258747	ABA&#8208;induced transcription repressor that acts as feedback regulator in ABA signalling.	protein_coding	(AITR1)	DIG-LIKE 4 (DIL4); (AITR1)
AT3G27330	3.73993	3.77949	1.04386	1.47555	4.07008	4.61589	0.379478	0.424654	0.189275	0.434887	-1.53608	7.61897e-05	-3.35327	5.93531e-33	zinc finger (C3HC4-type RING finger) family protein;(source:Araport11)	protein_coding	0	0
AT3G27360	8.3528	8.22908	9.92129	10.997	8.0304	7.28625	3.26275	2.97268	-0.0496059	0.912128	-1.73887	2.64909e-11	-1.19889	3.30703e-05	Histone superfamily protein;(source:Araport11)	protein_coding	HISTONE 3.1 (H3.1)	(HTR3);HISTONE 3.1 (H3.1)
AT3G27630	2.50917	2.46655	1.27882	1.31139	424.605	473.525	436.348	478.236	7.52395	0	8.39158	0	0.0640837	0.487888	SMR7 is a member of the SIAMESE-RELATED Cyclin-Dependent Kinase Inhibitor family. It is induced by ROS/oxidative stress.	protein_coding	SIAMESE-RELATED 7 (SMR7)	SIAMESE-RELATED 7 (SMR7)
AT3G27640	0.717065	0.556468	1.37887	1.61774	0.531436	0.314316	0.554467	0.631004	-0.117814	0.675483	-1.14937	0.00474793	0.394848	0.432179	Transducin/WD40 repeat-like superfamily protein;(source:Araport11)	protein_coding	0	0
AT3G27730	0.0405533	0.0173632	0.178243	0.168145	0.106863	0.0758444	0	0.027628	0.103304	0.428639	-2.78908	0.0113887	-1.2269	0.0860586	DNA helicase required for interference-sensitive meiotic crossover events.	protein_coding	ROCK-N-ROLLERS (RCK)	(MER3);ROCK-N-ROLLERS (RCK)
AT3G27884	0	0.021899	0.653981	0.673632	0	0	0.12169	0.232302			-1.27019	0.031628	3.26168	0.0115958	Has been identified as a translated small open reading frame by ribosome profiling.	other_rna	SHORT OPEN READING FRAME 3 (SORF3)	SHORT OPEN READING FRAME 3 (SORF3)
AT3G27910	0	0.0705773	0	0	0.723953	0.616579	0.117657	0.112301	3.43622	0.0107615			-1.8048	0.0197829	Galactose oxidase/kelch repeat superfamily protein;(source:Araport11)	protein_coding	0	0
AT3G28210	3.62817	4.0109	1.39624	1.77706	17.4364	18.702	6.33264	7.86784	2.25145	2.15259e-37	2.03377	3.77318e-12	-1.28523	9.51644e-13	Encodes a putative zinc finger protein (PMZ).	protein_coding	(PMZ)	(PMZ);STRESS-ASSOCIATED PROTEIN 12 (SAP12)
AT3G28220	0.632162	0.606663	0.892789	1.06333	0.239342	0.229324	0.207455	0.247515	-0.269788	0.213931	-1.76026	0.00377916	-0.000168618	0.997452	TRAF-like family protein;(source:Araport11)	protein_coding	0	0
AT3G28510	0	0	0.0176425	0.0215379	0	0.0206444	0.378182	0.16043			2.08973	0.0440208	3.41849	0.0104831	P-loop containing nucleoside triphosphate hydrolases superfamily protein;(source:Araport11)	protein_coding	0	0
AT3G28580	0	0.0206194	0.0962138	0.046983	0	0	0.802056	0.481202			2.52608	0.00297274	7.09421	1.09483e-05	P-loop containing nucleoside triphosphate hydrolases superfamily protein;(source:Araport11)	protein_coding	0	0
AT3G29250	0	0	13.5501	14.4002	0	0	7.31231	6.69085			-1.02176	7.28814e-11	10.9955	1.64738e-12	NAD(P)-binding Rossmann-fold superfamily protein;(source:Araport11)	protein_coding	SHORT-CHAIN DEHYDROGENASE REDUCTASE 4 (SDR4)	(ATSDR4);SHORT-CHAIN DEHYDROGENASE REDUCTASE 4 (SDR4)
AT3G29340	0	0	0.0524988	0	0.0577037	0.0819089	1.37544	0.875223			4.87831	1.80877e-06	3.80079	1.54899e-07	zinc finger (C2H2 type) family protein;(source:Araport11)	protein_coding	0	0
AT3G32030	0	0	0.537414	0.61507	0	0	0.179999	0.171806			-1.09753	0.0399089	4.18479	0.00511039	Terpene synthase. Expressed in roots and has low enzyme activity in vitro. Products include dolabellane type diterpenes.	protein_coding	TERPENE SYNTHASE 9 (TPS9)	TERPENE SYNTHASE 9 (TPS9)
AT3G42725	0	0	1.07315	0.776354	0	0	0.0473332	0.135536			-2.60952	0.00903116			Putative membrane lipoprotein;(source:Araport11)	protein_coding	0	0
AT3G42850	32.5291	32.0232	0.136722	0.139091	38.834	33.037	0.515596	0.906551	0.175246	0.165374	2.00536	0.000521612	-5.56742	5.15776e-47	Mevalonate/galactokinase family protein;(source:Araport11)arabinokinase activity	protein_coding	ARABINOKINASE 2 (ARA2)	ARABINOKINASE 2 (ARA2)
AT3G42860	13.6253	12.7377	2.23163	2.02305	43.9819	42.066	13.2354	12.407	1.72939	1.09923e-64	2.4977	1.07635e-37	-1.69879	3.54475e-49	zinc knuckle (CCHC-type) family protein;(source:Araport11)	protein_coding	0	0
AT3G43190	0	0	0.680094	0.644165	0.0386648	0.0548837	1.71757	1.51944			1.06988	0.00105721	5.00705	6.82055e-15	Encodes a protein with sucrose synthase activity (SUS4).	protein_coding	SUCROSE SYNTHASE 4 (SUS4)	ARABIDOPSIS THALIANA SUCROSE SYNTHASE 4 (ATSUS4);SUCROSE SYNTHASE 4 (SUS4)
AT3G43580	17.2122	17.3051	0.70309	0.49419	19.7648	19.3714	2.10593	1.47728	0.191524	0.236675	1.24331	0.00439234	-3.3941	9.13657e-67	Beta-galactosidase related protein;(source:Araport11)	protein_coding	0	0
AT3G43960	0.64681	1.10262	10.9361	10.5755	4.60299	4.64834	14.4486	14.0901	2.36207	5.23622e-13	0.308537	0.0590294	1.64292	2.18699e-20	Encodes a putative cysteine proteinase. Mutants exhibit shorter root hairs under phosphate-deficient conditions.	protein_coding	0	0
AT3G44050	0.0797979	0.102498	1.65802	1.96572	1.04262	0.951412	2.67698	2.36485	3.37628	2.53185e-13	0.341138	0.122235	1.34004	5.58348e-09	Kinesin involved in spindle assembly.	protein_coding	(KINESIN-12E)	(KINESIN-12E)
AT3G44326	0	0	1.0764	1.37977	0	0	0.320466	0.367055			-1.46337	0.00944512	4.85105	0.00208291	Cytokinin induced F-Box protein. Forms a unique F-Box family with AT2G27310 and AT2G36090. It is primarily expressed in the root.	protein_coding	CYTOKININ-INDUCED F-BOX (CFB)	CYTOKININ-INDUCED F-BOX (CFB)
AT3G44960	0	0	1.34445	2.03521	0	0	0.352238	0.764103			-1.27627	0.0105153	6.08032	0.000192638	shugoshin;(source:Araport11)	protein_coding	0	0
AT3G44990	51.2908	50.9912	23.1852	25.1225	18.308	22.4536	20.6638	24.379	-1.27858	1.21436e-32	-0.145284	0.388532	0.17994	0.24112	Encodes a xyloglucan endotransglycosylase/hydrolase. Protein sequence and phylogenetic analysis indicates that this enzyme resides in Group III-A of the XTH family, with high similarity to Tropaeolum majus (nasturtium) xyloglucanase 1 (TmNXG1).Enzyme kinetic analysis indicates predominant xyloglucan endo-hydrolase activity (EC 3.2.1.151) with only limited potential to act as a xyloglucan endo-tra…	protein_coding	XYLOGLUCAN ENDOTRANSGLUCOSYLASE/HYDROLASE 31 (XTH31)	XYLOGLUCAN ENDO-TRANSGLYCOSYLASE-RELATED 8 (XTR8); (ATXTH31);XYLOGLUCAN ENDOTRANSGLUCOSYLASE/HYDROLASE 31 (XTH31); (ATXTR8)
AT3G45490	0	0	0.0869918	0	0	0.101794	0.880576	1.3349			3.70687	0.00406345	3.78589	0.000891652	reverse transcriptase-like protein;(source:Araport11)	protein_coding	0	0
AT3G45700	0	0	1.85734	1.37824	0	0	0.932456	0.434658			-1.01028	0.0148231	7.31727	5.94299e-06	NPF2.4 is a member of the NAXT NPF subfamily. It encodes a plasmamembrane localized chloride transporter that is expressed in the root and is down regulated in response to ABA and salt treatment. NPF2.3 miRNA induced knockdowns have less Cl in the shoots when grown on low NaCl concentrations.	protein_coding	NITRATE EXCRETION TRANSPORTER (NPF2.4)	NITRATE EXCRETION TRANSPORTER (NPF2.4)
AT3G45730	1.55792	1.70827	21.0664	19.6938	98.5442	106.598	379.885	416.396	5.99829	1.04851e-234	4.22059	0	1.99083	1.55488e-121	hypothetical protein;(source:Araport11)	protein_coding	0	0
AT3G45930	25.6879	26.6419	40.0103	39.0512	22.5635	28.0442	14.8936	18.8598	-0.0117236	0.978676	-1.25939	5.58988e-17	-0.528472	0.00567578	Histone superfamily protein;(source:Araport11)	protein_coding	0	0
AT3G46280	0	0.0207813	3.39392	3.26729	0	0	1.1317	1.34472			-1.37959	4.86224e-06	8.32678	1.42758e-07	kinase-like protein;(source:Araport11)	protein_coding	0	0
AT3G46320	14.083	13.2908	52.2984	53.4889	6.55099	6.97421	9.78342	12.878	-0.892961	0.000146805	-2.26352	3.40706e-50	0.745261	0.00444998	Histone superfamily protein;(source:Araport11)	protein_coding	0	0
AT3G46600	7.89444	8.4346	27.8115	27.9596	16.7131	17.436	42.4251	44.8191	1.07822	1.26339e-20	0.572127	3.98758e-13	1.38578	1.5043e-45	GRAS family transcription factor;(source:Araport11)	protein_coding	0	0
AT3G46940	49.5652	51.399	18.5769	20.5027	50.5025	56.6853	5.84914	5.80802	0.107238	0.570071	-1.77031	4.1436e-21	-3.14878	2.82857e-87	DUTP-PYROPHOSPHATASE-LIKE 1;(source:Araport11)	protein_coding	DUTP-PYROPHOSPHATASE-LIKE 1 (DUT1)	DUTP-PYROPHOSPHATASE-LIKE 1 (DUT1)
AT3G47340	5.19371	5.19499	96.3585	94.959	5.0243	5.11313	26.9334	25.9221	-0.00071823	0.997586	-1.91402	2.0991e-198	2.41291	5.13037e-93	encodes a glutamine-dependent asparagine synthetase, the predicted ASN1 peptide contains a purF-type glutamine-binding domain, and is expressed predominantly in shoot tissues, where light has a negative effect on its mRNA accumulation. Expression is induced within 3 hours of dark treatment, in senescing leaves and treatment with exogenous photosynthesis inhibitor. Induction of gene expression was…	protein_coding	GLUTAMINE-DEPENDENT ASPARAGINE SYNTHASE 1 (ASN1)	GLUTAMINE-DEPENDENT ASPARAGINE SYNTHASE 1 (ASN1);ARABIDOPSIS THALIANA GLUTAMINE-DEPENDENT ASPARAGINE SYNTHASE 1 (AT-ASN1);DARK INDUCIBLE 6 (DIN6)
AT3G47460	0.517047	0.470428	2.77185	3.04758	1.26786	0.997221	1.48645	1.58513	1.07091	0.0013784	-0.916344	7.81661e-06	0.449724	0.0940825	member of SMC subfamily	protein_coding	(ATSMC2)	(ATSMC2); (SMC2B)
AT3G47480	0	0	0.512285	0.390873	0	0	2.44029	2.11085			2.01857	0.000124517	8.51791	6.83339e-08	Calcium-binding EF-hand family protein;(source:Araport11)	protein_coding	Y CALMODULIN-LIKE 47 (CML47)	Y CALMODULIN-LIKE 47 (CML47)
AT3G47540	0.0509813	0.21828	1.98614	1.42994	0.251891	0.208572	9.49138	8.53837	0.0470089	0.788338	2.27772	5.7541e-20	5.26392	6.83289e-35	Chitinase family protein;(source:Araport11)	protein_coding	0	0
AT3G48160	0.729148	1.73656	1.87555	1.71169	1.18086	1.21453	0.17348	0.248376	-0.000645841	0.997599	-2.99117	3.96149e-09	-2.25584	3.22647e-05	E2F-like protein, an inhibitor of the endocycle, preserves the mitotic state of proliferating cells by suppressing transcription of genes that are required for cells to enter the DNA endoreduplication cycle.	protein_coding	DP-E2F-LIKE 1 (DEL1)	DP-E2F-LIKE 1 (DEL1); (E2FE);E2F-LIKE 3 (E2L3)
AT3G48425	6.33851	6.71304	2.31866	2.93948	10.7088	10.5136	5.68181	5.98071	0.682333	5.32416e-05	1.00543	3.78794e-05	-0.80567	7.14959e-06	DNAse I-like superfamily protein;(source:Araport11)	protein_coding	APEX1-LIKE PROTEIN (APE1L)	APEX1-LIKE PROTEIN (APE1L)
AT3G48490	0.640055	1.02767	8.0454	8.06559	0.0585632	0	0.444159	0.363379	-0.240551	0.0480558	-4.26603	1.97633e-16	1.26374	0.0785529	hypothetical protein;(source:Araport11)	protein_coding	0	0
AT3G48510	0.223873	0.209678	0.0838623	0.0682527	1.59773	1.63553	0.332901	0.254199	2.68336	1.56065e-05	0.13922	0.327887	-2.18994	0.000110278	ABA&#8208;induced transcription repressor that acts as feedback regulator in ABA signalling.	protein_coding	0	ABA-INDUCED TRANSCRIPTION REPRESSOR 2 (AITR2);DYNAMIC INFLUENCER OF GENE EXPRESSION 1 (DIG1); (AITR2)
AT3G48770	0.0163413	0.0349833	0.0435301	0.0132854	0.239229	0.261052	1.92454	1.68231	3.00604	6.40437e-05	5.77232	1.61302e-28	2.84758	4.63894e-25	ATP/DNA binding protein;(source:Araport11)	protein_coding	0	0
AT3G48790	0.162264	0.0578955	2.48538	2.20965	0.148467	0.0316117	0.482577	0.644855	-0.00768962	NA	-1.92561	2.82792e-05	1.96341	0.0149147	Pyridoxal phosphate (PLP)-dependent transferases superfamily protein;(source:Araport11)	protein_coding	0	0
AT3G48900	0	0.0836791	0.890251	0.572009	0.0171669	0.0365519	0.0929988	0.266297			-1.62824	0.00773507	1.42193	0.0637963	Encodes one of two GEN1 homologs in Arabidopsis. It is a member of the class IV Rad2/XPG family of nucleases that processes Holliday junctions in a manner analogous to the HJ resolvases of phages, archaea, and bacteria.	protein_coding	(SEND1)	(SEND1); (ATSEND1)
AT3G48920	0	0	0.880819	0.797805	0	0.0997444	2.23325	2.1962			1.05309	0.0110445	5.24354	1.58742e-08	Member of the R2R3 factor gene family.	protein_coding	MYB DOMAIN PROTEIN 45 (MYB45)	MYB DOMAIN PROTEIN 45 (AtMYB45);MYB DOMAIN PROTEIN 45 (MYB45)
AT3G48960	0	0	0	0	0.306019	0.651578	1.39256	2.40516	0.111202	NA	7.0158	6.70349e-05	1.63942	0.0105176	Ribosomal protein L13e family protein;(source:Araport11)	protein_coding	0	0
AT3G49160	0.779354	1.08448	5.0993	5.17976	2.16778	2.65704	6.38172	5.45704	1.29767	1.25703e-05	0.117719	0.622362	1.3063	1.28879e-10	Expression of the gene is downregulated in the presence of paraquat, an inducer of photoxidative stress.	protein_coding	0	0
AT3G49570	26.1018	27.2918	1.8591	0.964573	16.143	20.5578	0.276746	0.422639	-0.448925	0.0104032	-1.29372	0.0345629	-5.59729	9.68766e-34	response to low sulfur 3;(source:Araport11)	protein_coding	RESPONSE TO LOW SULFUR 3 (LSU3)	RESPONSE TO LOW SULFUR 3 (LSU3)
AT3G49580	0.0781407	0.0836413	3.51256	2.23936	0.128694	0.0456693	1.069	0.487991			-1.67203	0.00109415	2.38999	0.00859206	response to low sulfur 1;(source:Araport11)	protein_coding	RESPONSE TO LOW SULFUR 1 (LSU1)	RESPONSE TO LOW SULFUR 1 (LSU1)
AT3G50240	2.65311	2.50821	22.063	21.6326	7.28256	6.02135	25.065	25.5733	1.36842	1.26547e-17	0.144198	0.150979	1.95886	6.1992e-66	Encodes a kinesin-related protein.	protein_coding	(KICP-02)	(KICP-02)
AT3G50640	0	0	2.06389	1.72393	0	0	0.689924	0.740836			-1.04415	0.0259114	5.99005	0.000218405	hypothetical protein;(source:Araport11)	protein_coding	0	0
AT3G50770	0.149531	0.280099	1.23231	0.729404	0.328359	0.218483	11.7403	13.4131	0.0221034	0.918365	3.54469	1.82777e-30	5.48294	3.65899e-32	calmodulin-like 41;(source:Araport11)	protein_coding	CALMODULIN-LIKE 41 (CML41)	CALMODULIN-LIKE 41 (CML41)
AT3G51230	0	0	1.60201	1.58673	0	0	0.323967	0.137432			-2.54476	0.000118559	2.22111	0.0189829	chalcone-flavanone isomerase family protein;(source:Araport11)	protein_coding	0	0
AT3G51260	88.5231	87.1218	28.7584	32.9343	143.996	154.232	65.3624	66.0126	0.787896	6.48492e-29	1.01805	1.87983e-28	-1.13852	9.22373e-41	20S proteosomal alpha subunits. Interacts with SnRK, SKP1/ASK1 during proteasomal binding of an SCF ubiquitin ligase.	protein_coding	20S PROTEASOME ALPHA SUBUNIT PAD1 (PAD1)	20S PROTEASOME ALPHA SUBUNIT PAD1 (PAD1)
AT3G51280	0	0.02247	4.94888	4.65919	0.0230488	0.0245379	0.199781	0.405211			-3.96952	1.17198e-23	2.52444	0.0156137	Tetratricopeptide repeat (TPR)-like superfamily protein;(source:Araport11)	protein_coding	0	0
AT3G51720	1.15462	0.926922	10.1143	8.55658	1.21897	1.01222	2.4037	2.77332	0.0408094	0.924077	-1.87087	9.23121e-19	1.16442	0.000863977	WEB family protein (DUF827);(source:Araport11)	protein_coding	0	0
AT3G51740	0.513786	0.698899	7.05699	6.47442	0.199792	0.412888	1.71901	1.45846	-0.347965	0.236675	-2.12717	4.12289e-33	2.31964	3.80456e-09	encodes a leucine-repeat receptor kinase expressed in inflorescence meristem. Locus association was made from performing sequence analysis with IMK3 (MRLK) whose locus association was provided by the authors. The mRNA is cell-to-cell mobile.	protein_coding	INFLORESCENCE MERISTEM RECEPTOR-LIKE KINASE 2 (IMK2)	INFLORESCENCE MERISTEM RECEPTOR-LIKE KINASE 2 (IMK2)
AT3G51860	22.2964	23.2942	4.69892	4.05543	33.1454	36.1931	14.5534	12.5018	0.62011	6.87272e-11	1.53393	2.84247e-22	-1.30954	5.1316e-28	cation exchanger 3;(source:Araport11)	protein_coding	CATION EXCHANGER 3 (CAX3)	(ATCAX3); (CAX1-LIKE); (ATHCX1);CATION EXCHANGER 3 (CAX3)
AT3G51890	8.26787	7.68622	3.77228	4.43075	10.4599	12.1389	9.59729	8.90057	0.461915	0.0175943	1.04613	1.78092e-06	-0.242016	0.20716	Clathrin light chain protein;(source:Araport11)	protein_coding	CLATHRIN LIGHT CHAIN 3 (CLC3)	CLATHRIN LIGHT CHAIN 3 (CLC3)
AT3G51920	1.38196	1.22669	25.724	26.3068	5.3662	5.39769	50.322	50.4044	1.98236	1.61627e-09	0.874222	2.00182e-17	3.25424	5.25486e-108	encodes a divergent member of calmodulin, which is an EF-hand family of Ca2+-binding proteins. This gene is expressed in leaves, flowers and siliques. The gene functionally complements yeast calmodulin 1 (CAM1) but only when selected against the plasmid harboring wild-type yeast sequences. Also the protein does not form formed a complex with a basic amphiphilic helical peptide in the presence of …	protein_coding	CALMODULIN 9 (CAM9)	CALMODULIN 9 (CAM9); (ATCML9);CALMODULIN LIKE PROTEIN 9 (CML9)
AT3G51930	0	0.0431352	1.83161	2.16231	0	0	0.479393	0.411815			-2.05962	2.60176e-06	6.24679	0.000115838	Transducin/WD40 repeat-like superfamily protein;(source:Araport11)	protein_coding	0	0
AT3G52110	1.08453	1.16087	4.46612	4.72346	0.874853	1.50055	1.15851	0.954992	0.0338448	0.940677	-2.10535	3.06643e-12	-0.105283	0.808691	interferon-activable protein;(source:Araport11)	protein_coding	0	0
AT3G52115	1.22786	2.07255	1.66685	1.03664	46.4594	45.284	17.6967	20.1443	4.78395	6.41985e-41	3.68386	4.72224e-30	-1.23127	3.02457e-33	Induced in response to ionizing radiation, shows basal expression in mitotically active cells and high expression in endoreduplicating cells. May be involved in DNA damage-induced growth arrest. Protein sequence contains a PEST destruction box.	protein_coding	GAMMA RESPONSE GENE 1 (GR1)	GAMMA RESPONSE GENE 1 (ATGR1); (AtCOM1); (COM1);GAMMA RESPONSE GENE 1 (GR1)
AT3G52630	5.31801	5.32342	9.14899	10.1482	0.756907	0.920922	1.93305	2.62782	-2.49163	2.19507e-08	-2.05441	5.27324e-11	1.24845	0.016001	Nucleic acid-binding, OB-fold-like protein;(source:Araport11)	protein_coding	REPLICATION PROTEIN A 3A (RPA3A)	REPLICATION PROTEIN A 3A (RPA3A)
AT3G52910	8.70878	9.57947	4.32787	3.92256	6.96724	7.31506	1.48372	1.98763	-0.261393	0.216497	-1.20019	3.16002e-05	-1.95671	1.16509e-14	Growth regulating factor encoding transcription activator. One of the nine members of a GRF gene family, containing nuclear targeting domain. Involved in leaf development and expressed in root, shoot and flower.	protein_coding	GROWTH-REGULATING FACTOR 4 (GRF4)	GROWTH-REGULATING FACTOR 4 (GRF4);GROWTH-REGULATING FACTOR 4 (AtGRF4)
AT3G53230	81.6058	79.9233	3.58624	3.70864	116.843	113.035	11.428	10.0227	0.534533	9.66724e-18	1.47249	1.53405e-26	-3.37941	0	CDC48 is induced upon oilseed rape mosaic tobamovirus infection and appears to be involved in controlling virus movement.	protein_coding	CELL DIVISION CYCLE 48B (ATCDC48B)	CELL DIVISION CYCLE 48B (ATCDC48B)
AT3G53650	0.543712	0.620785	5.14162	5.30441	0.238791	0.677914	1.63857	2.14019	-0.0337085	0.902955	-1.39499	2.69363e-05	1.82086	0.00150196	Histone superfamily protein;(source:Araport11)	protein_coding	(HTB6)	(HTB6)
AT3G53680	2.08935	2.50784	4.20462	3.94561	5.65714	5.46541	2.78715	3.08639	1.2725	6.08561e-14	-0.474723	0.0105219	-0.863943	4.86871e-07	Acyl-CoA N-acyltransferase with RING/FYVE/PHD-type zinc finger domain-containing protein;(source:Araport11)	protein_coding	0	0
AT3G53720	0.774741	0.745148	15.8932	16.171	1.70128	1.66682	15.7747	15.1714	1.0462	0.000590403	-0.105514	0.455525	3.22665	1.43633e-99	member of Putative Na+/H+ antiporter family. Involved in the osmoregulation through K(+) fluxes and possibly pH modulation of an active endomembrane system in guard cells.	protein_coding	CATION/H+ EXCHANGER 20 (CHX20)	CATION/H+ EXCHANGER 20 (CHX20);CATION/H+ EXCHANGER 20 (ATCHX20)
AT3G53980	0	0.0461433	19.5935	20.1871	0	0	8.56418	8.81069			-1.21332	1.42769e-11	10.3147	3.68969e-11	Bifunctional inhibitor/lipid-transfer protein/seed storage 2S albumin superfamily protein;(source:Araport11)	protein_coding	0	0
AT3G54065	0	0	1.91428	1.04417	0	0	0.48504	0.231481			-1.51157	0.0180551	3.3299	0.0110786	LOW protein: ankyrin repeat protein;(source:Araport11)	protein_coding	0	0
AT3G54520	0.119573	0.063995	0.0597223	0	0.0984651	0.279537	0.711224	0.678851	0.0419013	NA	3.51895	0.00623096	1.38007	0.0400299	hypothetical protein;(source:Araport11)	protein_coding	0	0
AT3G54560	1.53343	0.942916	6.71378	9.62851	0.537335	0.495777	1.43606	2.18569	-0.342752	0.194442	-2.15159	1.79878e-12	1.62683	0.00183236	Encodes HTA11, a histone H2A protein. Loss of all H2A.Z (triple mutant with HTA8 and HTA9) results in a reduction in DNA methylation of transposons but not that of genes. Loss of H2A.Z causes misregulation of many genes involved in the response to developmental and environmental cues, and that these genes tend to have high levels of gene-body H2A.Z.	protein_coding	HISTONE H2A 11 (HTA11)	HISTONE H2A 11 (HTA11); (H2A.Z)
AT3G54870	0.29367	0.27505	0.229184	0.201447	0.82625	0.697268	0.294766	0.406393	1.22186	0.00357928	0.193888	0.493525	-0.961654	0.0159257	Armadillo-repeat containing kinesin-related protein. Plays a role during transition to root-hair tip growth.Mutants have short, branched root hairs and an excess of endoplasmic microtubles. Phenotype suggests ARK1 plays a role in modulating microtubule depolymerization during root hair tip growth.An HKT2.4 (CS76404) - ARK1 variant causes root hair branching.	protein_coding	MORPHOGENESIS OF ROOT HAIR 2 (MRH2)	MORPHOGENESIS OF ROOT HAIR 2 (MRH2);ARABIDOPSIS THALIANA KINESIN UNGROUPED CLADE, GENE A (AtKINUc);CA-ROP2 ENHANCER 1 (CAE1);ARMADILLO REPEAT-CONTAINING KINESIN 1 (ARK1)
AT3G55005	1.7199	1.51953	11.8355	12.5178	4.97575	4.62708	27.1826	29.4171	1.50267	4.09369e-07	1.13364	2.9307e-19	2.58293	3.86797e-59	Encodes a protein of unknown function that is involved in cortical microtubule organization. Mutants exhibit abnormal cell growth and patterns of division. TON1B appears to be redundant with TON1A. Encodes a novel protein that is similar to human FOP and OFD1 centrosomal proteins. Localizes to the preprophase band, cytoplasm and cell cortex where it is probably associated with the cortical cytosk…	protein_coding	TONNEAU 1B (TON1B)	TONNEAU 1B (TON1B)
AT3G55110	0	0	0.952971	1.2631	0.194527	0.191164	3.08038	3.17229	5.29398	0.00498556	1.35354	6.02711e-07	3.98927	5.13444e-24	ABC-2 type transporter family protein;(source:Araport11)	protein_coding	ATP-BINDING CASSETTE G18 (ABCG18)	ATP-BINDING CASSETTE G18 (ABCG18)
AT3G55660	0	0	2.67523	3.06063	0.0168026	0	0.218461	0.24327			-3.60938	4.63373e-19	3.46541	0.00993439	Encodes a member of KPP-like gene family, homolog of KPP (kinase partner protein) gene in tomato. Also a member of the RopGEF (guanine nucleotide exchange factor) family, containing the novel PRONE domain (plant-specific Rop nucleotide exchanger), which is exclusively active towards members of the Rop subfamily.	protein_coding	ROP (RHO OF PLANTS) GUANINE NUCLEOTIDE EXCHANGE FACTOR 6 (ROPGEF6)	ROP (RHO OF PLANTS) GUANINE NUCLEOTIDE EXCHANGE FACTOR 6 (ROPGEF6); (ATROPGEF6)
AT3G55700	1.66466	1.37065	0.19187	0.0260261	3.13996	3.71701	0.533155	0.63005	1.07535	0.000380531	1.27973	0.042937	-2.43227	5.95557e-11	UDP-Glycosyltransferase superfamily protein;(source:Araport11)	protein_coding	UDP-GLYCOSYLTRANSFERASE 76F1 (UGT76F1)	UDP-GLYCOSYLTRANSFERASE 76F1 (UGT76F1)
AT3G55840	0.184916	0.11876	2.71536	2.59329	0.162425	0.237763	1.16588	1.15481	0.0342365	0.886476	-1.11613	0.000389739	2.36946	1.96617e-05	Hs1pro-1 protein;(source:Araport11)	protein_coding	0	0
AT3G55970	0	0.0170594	0.302489	0.408149	0.0524966	0.0931469	0.0568783	0.0904822			-1.13288	0.048744	0.0209987	0.971167	One of 4 paralogs encoding a 2-oxoglutarate/Fe(II)-dependent oxygenases that hydroxylates JA to 12-OH-JA.	protein_coding	JASMONATE-REGULATED GENE 21 (JRG21)	(ATJRG21);JASMONIC ACID OXIDASE 3 (JAO3);JASMONATE-INDUCED OXYGENASE3 (JOX3);JASMONATE-REGULATED GENE 21 (JRG21)
AT3G56100	0.0120825	0	1.68974	1.7534	0	0	0.215601	0.16463			-3.13568	2.26256e-13	5.43216	0.000747517	Protein kinase expressed in meristematic cells. Phosphorylates AGL24.	protein_coding	MERISTEMATIC RECEPTOR-LIKE KINASE (MRLK)	(IMK3);MERISTEMATIC RECEPTOR-LIKE KINASE (MRLK)
AT3G56250	1.76975	1.09871	2.54571	3.06464	5.36302	5.2544	6.69489	5.74712	1.80298	1.98643e-07	0.960256	0.000973451	0.252001	0.340194	hypothetical protein;(source:Araport11)	protein_coding	0	0
AT3G56260	0.623422	0.456579	3.60542	2.16073	1.94541	2.22451	4.3717	4.50802	1.71358	0.000928264	0.353687	0.235711	1.05933	0.000931577	hypothetical protein;(source:Araport11)	protein_coding	0	0
AT3G56400	0	0	1.19969	0.516909	0.0517109	0	2.96943	3.07492			1.55637	0.000112835	6.55045	6.51195e-10	Member of WRKY Transcription Factor; Group III. Function as activator of SA-dependent defense genes and a repressor of JA-regulated genes. WRKY70-controlled suppression of JA-signaling is partly executed by NPR1.	protein_coding	WRKY DNA-BINDING PROTEIN 70 (WRKY70)	ARABIDOPSIS THALIANA WRKY DNA-BINDING PROTEIN 70 (ATWRKY70);WRKY DNA-BINDING PROTEIN 70 (WRKY70)
AT3G56870	1.63636	1.4525	1.86053	2.48224	3.41805	3.11015	0.933748	1.64654	1.02669	2.03814e-05	-0.612451	0.0451324	-1.23996	1.37134e-05	hypothetical protein;(source:Araport11)	protein_coding	0	0
AT3G56920	0	0.021418	0	0	0	0.023389	0.737905	0.908797			7.39713	2.01598e-05	5.49754	0.000126195	DHHC-type zinc finger family protein;(source:Araport11)	protein_coding	0	0
AT3G57010	1.89831	2.05585	3.61409	4.22143	2.62375	1.43578	1.62063	1.31863	0.0303035	0.949953	-1.3644	6.5103e-06	-0.373395	0.323797	Calcium-dependent phosphotriesterase superfamily protein;(source:Araport11)	protein_coding	0	0
AT3G57060	0.739059	0.926927	2.52801	2.61279	1.32785	1.30019	1.03904	0.873078	0.539688	0.0501306	-1.43404	3.51657e-11	-0.39474	0.140972	Similar to mamalian condensin. Mutants have reduced fertility.	protein_coding	(CAP-D2)	(CAP-D2)
AT3G57400	1.82918	1.40381	28.5977	28.8724	4.39569	3.24753	53.8459	49.6315	1.1708	2.43282e-05	0.774767	3.44251e-21	3.78697	1.03746e-174	transmembrane protein;(source:Araport11)	protein_coding	0	0
AT3G57500	0.527152	0.329152	2.54517	2.41071	0.385863	1.02698	0.365811	0.14964	0.073304	0.728073	-3.04985	1.15517e-05	-0.785083	0.203432	fission regulator-like protein;(source:Araport11)	protein_coding	0	0
AT3G57550	43.7708	46.8169	24.3038	22.0475	110.096	112.74	42.5265	45.4528	1.32654	1.0712e-82	0.847651	5.65725e-22	-1.28841	3.93576e-56	guanylate kinase	protein_coding	GUANYLATE KINASE (AGK2)	GUANYLATE KINAS 2 (GK-2);GUANYLATE KINASE (AGK2)
AT3G57860	0.148887	0.132807	2.82583	3.05637	0.190719	0.0870172	0.413275	0.253584	0.00110499	NA	-3.07554	5.66244e-11	0.691513	0.256992	Encodes a protein that controls entry into the second meiotic division. Negatively regulates the Anaphase-Promoting Complex/Cyclosome.	protein_coding	UV-B-INSENSITIVE 4-LIKE (UVI4-LIKE)	UV-B-INSENSITIVE 4-LIKE (UVI4-LIKE);GIGAS CELL 1 (GIG1);OMISSION OF SECOND DIVISION (OSD1)
AT3G58270	18.8482	18.6988	0.71179	0.840922	163.387	172.223	55.5354	57.1312	3.1904	0	6.11757	7.00806e-192	-1.53124	4.98116e-78	phospholipase-like protein (PEARLI 4) with TRAF-like domain protein;(source:Araport11)	protein_coding	0	0
AT3G58280	0	0	0	0	0	0	0.688627	0.438188			5.02049	0.00494901	5.22525	0.00112012	MATH domain/coiled-coil protein;(source:Araport11)	protein_coding	0	0
AT3G58650	0.0104676	0	2.44679	2.28496	0.0229861	0	0.348665	0.320909			-2.81775	9.61337e-19	4.26084	0.000181848	Encodes a member of the TRM superfamily, that plays a role in preprophase band formation during plant cell division and controls the robustness of the orientation of that cell division. Its transcription is regulated by the cell cycle and peaks at the G2/M transition.	protein_coding	TON1 RECRUITING MOTIF 7 (TRM7)	TON1 RECRUITING MOTIF 7 (TRM7)
AT3G59190	1.29732	0.880604	0.15804	0.308697	2.57089	2.40411	0.432878	0.538923	1.08192	0.000574282	0.251322	0.321533	-2.22957	7.3009e-10	F-box/RNI-like superfamily protein;(source:Araport11)	protein_coding	0	0
AT3G59200	1.44521	1.10496	0.515595	0.545512	3.68363	3.98195	1.00289	0.781421	1.53828	1.23291e-08	0.275942	0.359093	-2.00481	2.55219e-11	F-box/RNI-like superfamily protein;(source:Araport11)	protein_coding	0	0
AT3G59370	0	0	4.3919	3.12196	0	0	1.39032	0.884689			-1.49695	0.00243625	6.061	0.000190028	Vacuolar calcium-binding protein-like protein;(source:Araport11)	protein_coding	0	0
AT3G59550	1.62627	1.141	3.04428	1.99989	1.59052	2.20446	0.471463	0.341382	0.276252	0.368127	-2.60719	1.55302e-12	-2.08256	8.52919e-08	Encodes an alpha-kleisin protein that is localized primarily in the nucleolus and is essential for megagametogenesis and plays an important role in pollen development. alpha-kleisins are core components of meiotic and mitotic cohesin complexes.	protein_coding	(SYN3)	(ATSYN3); (SYN3);SISTER CHROMATID COHESION 1 PROTEIN 3 (AtRAD21.2)
AT3G59765	0.329904	0.0252234	0.965111	1.03452	0.155238	0	0.140163	0.267566	-0.0363765	NA	-1.9279	0.00309857	0.506633	0.368363	None;(source:Araport11)	other_rna	0	0
AT3G60160	0.506032	0.64196	0.386918	0.319978	1.63252	1.57003	2.55656	2.33378	1.44506	5.5692e-09	2.67992	5.25601e-28	0.631375	0.000922871	member of MRP subfamily	protein_coding	ATP-BINDING CASSETTE C9 (ABCC9)	MULTIDRUG RESISTANCE-ASSOCIATED PROTEIN 9 (ATMRP9);MULTIDRUG RESISTANCE-ASSOCIATED PROTEIN 9 (MRP9);ATP-BINDING CASSETTE C9 (ABCC9)
AT3G60415	0.07043	0.0376939	1.40709	2.01838	0.115994	0.0823255	9.30003	7.75713			2.193	2.3774e-13	6.31543	1.47762e-19	phosphoglycerate mutase family protein;(source:Araport11)	protein_coding	0	0
AT3G60660	1.85933	2.01948	1.55689	1.36713	4.74343	4.34674	3.09012	2.39062	1.14585	9.43342e-05	0.579514	0.0803196	-0.647804	0.0234572	spindle/kinetochore-associated-like protein;(source:Araport11)	protein_coding	0	0
AT3G60780	0.95544	0.590018	0.183542	0.313694	3.83303	3.56521	0.699446	0.542432	2.13348	1.00423e-06	0.171044	0.378105	-2.40174	1.49126e-07	hypothetical protein (DUF1442);(source:Araport11)	protein_coding	0	0
AT3G60840	0.0957133	0.102451	4.46184	3.85181	0.21018	0.0745862	0.493399	0.470941	0.0354245	0.861848	-3.11287	3.03821e-23	1.37948	0.0279264	Encodes MAP65-4, a non-motor microtubule associated protein (MAP) that belongs to the evolutionarily conserved MAP65 family. MAP65-4 specifically associates with the forming mitotic spindle during prophase and with the kinetochore fibers from prometaphase to the end of anaphase. MAP65-4 cross-links microtubules and promotes microtubule bundle elongation.	protein_coding	MICROTUBULE-ASSOCIATED PROTEIN 65-4 (MAP65-4)	MICROTUBULE-ASSOCIATED PROTEIN 65-4 (MAP65-4)
AT3G60900	0.728578	0.551612	0.781051	1.19188	0.37071	0.207716	0.190256	0.221951	-0.26062	0.278049	-1.99617	0.000686888	-0.265561	0.638346	Fasciclin-like arabinogalactan protein. Possibly involved in embryogenesis and seed development.	protein_coding	FASCICLIN-LIKE ARABINOGALACTAN-PROTEIN 10 (FLA10)	FASCICLIN-LIKE ARABINOGALACTAN-PROTEIN 10 (FLA10)
AT3G60970	0.0194692	0.0416795	0	0	0.256519	0.28447	0.0463216	0.0221066	2.61851	0.00455701			-2.41046	0.00279658	member of MRP subfamily	protein_coding	ATP-BINDING CASSETTE C15 (ABCC15)	MULTIDRUG RESISTANCE-ASSOCIATED PROTEIN 15 (ATMRP15);ATP-BINDING CASSETTE C15 (ABCC15);MULTIDRUG RESISTANCE-ASSOCIATED PROTEIN 15 (MRP15)
AT3G61090	0.110243	0.236007	0.881	0.403321	1.63408	1.67522	9.31137	11.3285	2.7842	0.00231013	3.81495	3.77387e-18	2.60876	7.0667e-14	Putative endonuclease or glycosyl hydrolase;(source:Araport11)	protein_coding	0	0
AT3G61198	2.33744	3.09769	8.67261	10.9268	2.56642	3.77308	4.10475	4.10748	0.0804957	0.831817	-1.19638	5.34487e-05	0.360338	0.349935	other_RNA;(source:Araport11)	other_rna	0	0
AT3G61460	3.12699	3.17095	46.2518	41.378	7.1377	7.79121	53.6774	50.5489	1.20787	1.48576e-07	0.175506	0.143791	2.83375	3.37188e-105	Encodes a novel ring finger protein and forms an N-terminal hydrophobic domain and a C-terminal RING-H2 signature. Expression is down regulated by brassinolide.	protein_coding	BRASSINOSTEROID-RESPONSIVE RING-H2 (BRH1)	BRASSINOSTEROID-RESPONSIVE RING-H2 (BRH1)
AT3G61630	3.91413	3.34204	5.87621	6.23557	11.601	11.5306	18.7328	16.647	1.67073	1.56714e-20	1.45918	4.48111e-22	0.641188	1.10207e-05	CRF6 encodes one of the six cytokinin response factors. CRF5 belongs to the AP2/ERF superfamily of the transcriptional factors. CRF proteins rapidly relocalize to the nucleus in response to cytokinin. Analysis of loos-of-function mutants revealed that the CRFs function redundantly to regulate the development of embryos, cotyledons and leaves.	protein_coding	CYTOKININ RESPONSE FACTOR 6 (CRF6)	CYTOKININ RESPONSE FACTOR 6 (CRF6)
AT3G63380	0.437503	0.496972	0.820555	0.696857	0.480363	0.386157	1.7738	1.82486	-0.0220163	0.962781	1.07295	9.09555e-05	2.02892	4.6393e-11	ATPase E1-E2 type family protein / haloacid dehalogenase-like hydrolase family protein;(source:Araport11)	protein_coding	AUTO-INHIBITED CA2+ ATPASE 12 (ACA12)	AUTO-INHIBITED CA2+ ATPASE 12 (ACA12)
AT3G63480	0.76446	0.60846	2.19302	1.69718	1.63566	1.16852	0.88609	0.75673	0.68441	0.0781883	-1.09308	0.00388629	-0.634433	0.115682	Encodes a protein with sequence similarity to rice kinesin protein. Homozygous loss of function mutations have reduced seed set due to defects in megagametogenesis and reduced pollen viability.	protein_coding	KINESIN 1 (KIN-1)	KINESIN 1 (KIN-1); (ATPSS1); (ATKIN-1)
AT4G00020	0.823616	1.2482	3.66564	3.85845	0.196977	0.238298	1.1835	1.26852	-2.07721	3.18646e-07	-1.63984	5.30072e-18	2.44829	6.17027e-11	Ortholog of breast cancer susceptibility protein 2. Essential at meiosis. Interacts with either AtRad51 or AtDmc1 and ATDSS1(I). Involved in embryo sac development and defense gene transcription during plant immune responses.	protein_coding	BREAST CANCER 2 LIKE 2A (BRCA2(IV))	MATERNAL EFFECT EMBRYO ARREST 43 (MEE43); (BRCA2A);BREAST CANCER 2 LIKE 2A (BRCA2(IV));EMBRYO SAC DEVELOPMENT ARREST 20 (EDA20)
AT4G00305	0	0	0.115843	0.494975	1.01863	1.15221	1.79343	1.7118	5.99977	0.00127893	1.79247	0.016769	0.543781	0.292052	RING/U-box superfamily protein;(source:Araport11)	protein_coding	0	0
AT4G01110	0	0.134372	0.376202	0.34445	0.0689166	0.110053	1.56805	0.997781			1.19005	0.0294124	3.49852	3.26842e-05	late embryogenesis abundant hydroxyproline-rich glycoprotein family protein;(source:Araport11)	protein_coding	0	0
AT4G01270	2.03507	2.78222	2.05302	1.47431	2.85388	2.63787	0.191757	0.183029	0.119893	0.749793	-3.11932	2.4039e-08	-3.71709	6.90823e-14	RING/U-box superfamily protein;(source:Araport11)	protein_coding	0	0
AT4G01450	50.8072	50.2084	7.69515	9.32252	89.2294	96.0939	21.033	21.5223	0.899525	3.72813e-34	1.24182	2.80886e-21	-2.07806	1.00001e-108	nodulin MtN21-like transporter family protein	protein_coding	USUALLY MULTIPLE ACIDS MOVE IN AND OUT TRANSPORTERS 30 (UMAMIT30)	USUALLY MULTIPLE ACIDS MOVE IN AND OUT TRANSPORTERS 30 (UMAMIT30)
AT4G01460	2.13839	1.9759	7.21162	8.58104	4.85629	5.74686	11.8495	11.7252	1.33183	7.4163e-09	0.476401	0.00240685	1.17349	2.94275e-12	basic helix-loop-helix (bHLH) DNA-binding superfamily protein;(source:Araport11)	protein_coding	0	0
AT4G01730	0	0	2.27444	2.77664	0	0	0.504993	0.460097			-2.32664	4.46676e-09	6.51484	5.63932e-05	DHHC-type zinc finger family protein;(source:Araport11)	protein_coding	0	0
AT4G02010	12.666	11.4253	7.37035	7.52809	26.0989	23.3147	15.0091	12.9994	1.05366	2.03106e-24	0.823407	2.77827e-11	-0.772812	2.51672e-11	Protein kinase superfamily protein;(source:Araport11)	protein_coding	0	0
AT4G02110	1.15202	1.22461	2.21428	2.16061	29.8076	26.2169	16.247	16.2472	4.58822	1.37913e-299	2.82143	9.03473e-139	-0.741644	1.21991e-14	transcription coactivator;(source:Araport11)	protein_coding	0	0
AT4G02270	0	0	5.23155	6.23089	0	0	2.98845	2.07889			-1.07181	0.0013823	8.19676	2.43017e-07	root hair specific 13;(source:Araport11)	protein_coding	ROOT HAIR SPECIFIC 13 (RHS13)	SEED AND ROOT HAIR PROTECTIVE PROTEIN (SRPP);ROOT HAIR SPECIFIC 13 (RHS13)
AT4G02330	3.86765	2.95975	6.73054	8.47273	3.11285	3.21167	2.72728	3.21915	-0.0465644	0.918671	-1.36178	2.13432e-11	-0.046235	0.861474	Encodes a pectin methylesterase that is sensitive to chilling stress and brassinosteroid regulation, response to Botrytis cinerea.	protein_coding	(ATPMEPCRB)	(ATPMEPCRB); (AtPME41);PECTIN METHYLESTERASE 41 (PME41)
AT4G02390	7.69553	6.75802	2.20603	2.26354	113.77	105.315	149.827	158.283	3.95124	0	6.04285	0	0.527725	8.34903e-12	Encodes a DNA dependent nuclear poly (ADP-ribose) polymerase (E.C.2.4.2.30), thought to be involved in post-translational modification .	protein_coding	POLY(ADP-RIBOSE) POLYMERASE 2 (PARP2)	POLY(ADP-RIBOSE) POLYMERASE (APP);POLY(ADP-RIBOSE) POLYMERASE 2 (PARP2);POLY(ADP-RIBOSE) POLYMERASE (PP); (ATPARP1);POLY(ADP-RIBOSE) POLYMERASE 1 (PARP1)
AT4G02400	83.2392	87.6035	11.3531	11.3666	78.9569	69.8528	30.122	30.51	-0.154428	0.151666	1.3442	5.96323e-52	-1.25081	1.30594e-44	U3 ribonucleoprotein (Utp) family protein;(source:Araport11)	protein_coding	0	0
AT4G02800	0	0.0719012	5.8825	5.24265	0.0491689	0.0523454	0.239728	0.406784			-4.09232	5.45556e-26	1.69938	0.0368074	GRIP/coiled-coil protein;(source:Araport11)	protein_coding	(MADA1)	(MADA1)
AT4G03050	10.4811	10.766	0	0	5.02544	4.74316	0	0	-1.0452	1.46096e-10			-10.6252	1.12319e-11	The transcribed allele in ecotype Ler encodes a 2-oxoglutarate-dependent dioxygenase which is involved in glucosinolate biosynthesis. AOP3 is transcriptionally silent in leaf tissues of ecotype Col.The natural variation in this locus explains the diversification of hydroxyalkyl glucosinolates among different ecotypes of Arabidopsis.	protein_coding	(AOP3)	(AOP3)
AT4G03100	1.20453	0.575236	4.20208	3.61578	0.874905	0.693156	0.727482	0.504995	-0.0380539	0.924077	-2.65657	8.79724e-16	-0.244995	0.597092	Rho GTPase activating protein with PAK-box/P21-Rho-binding domain-containing protein;(source:Araport11)	protein_coding	0	0
AT4G04830	1.04622	1.70415	12.0414	12.7031	0.59933	1.01025	4.32903	5.31992	-0.132435	0.580773	-1.34716	2.52064e-08	2.49865	3.89055e-08	methionine sulfoxide reductase B5;(source:Araport11)	protein_coding	METHIONINE SULFOXIDE REDUCTASE B5 (MSRB5)	METHIONINE SULFOXIDE REDUCTASE B5 (ATMSRB5);METHIONINE SULFOXIDE REDUCTASE B5 (MSRB5)
AT4G04840	2.84014	3.29043	54.6058	56.4351	1.46747	0.976424	40.9811	40.4057	-1.03381	0.0102119	-0.492294	2.98964e-07	5.07183	1.5358e-111	methionine sulfoxide reductase B6;(source:Araport11)	protein_coding	METHIONINE SULFOXIDE REDUCTASE B6 (MSRB6)	METHIONINE SULFOXIDE REDUCTASE B6 (MSRB6);METHIONINE SULFOXIDE REDUCTASE B6 (ATMSRB6)
AT4G05020	7.62046	6.89865	1.72761	1.86191	16.1703	16.4884	2.95749	3.14505	1.18313	4.32594e-24	0.597116	0.0141	-2.3674	1.4185e-58	Miitochondrial alternative NADH dehydrogenase.	protein_coding	NAD(P)H DEHYDROGENASE B2 (NDB2)	NAD(P)H DEHYDROGENASE B2 (NDB2)
AT4G05190	0.0312798	0	4.54113	4.10699	0.011448	0.0243753	0.322493	0.213102			-4.03972	2.04659e-42	3.31571	0.000938977	ATK5 encodes a kinesin protein involved in microtubule spindle morphogenesis. It acts as a minus-end directed motor as well as a plus-end tracking protein (+TIP). Localizes to mitotic spindle midzones and regions rich in growing plus-ends within phragmoplasts.	protein_coding	KINESIN 5 (ATK5)	KINESIN 5 (ATK5)
AT4G05380	0.0205927	0	0.0205706	0.0502252	0.0904403	0.0240708	4.97294	3.27351			6.63646	4.48633e-13	6.02838	4.25202e-17	P-loop nucleoside triphosphate hydrolase superfamily protein;(source:Araport11)	protein_coding	0	0
AT4G06746	35.1599	34.7623	2.71476	2.94133	35.3966	39.1129	1.25277	0.848597	0.110531	0.577669	-1.24407	0.00314669	-5.09339	2.95064e-94	encodes a member of the DREB subfamily A-5 of ERF/AP2 transcription factor family (RAP2.9). The protein contains one AP2 domain. There are 16 members in this subfamily including RAP2.1 and RAP2.10.	protein_coding	RELATED TO AP2 9 (RAP2.9)	RELATED TO AP2 9 (RAP2.9);DREB AND EAR MOTIF PROTEIN 5 (DEAR5)
AT4G07745	0	0.315346	0.294291	0	5.66069	8.60915	4.03037	5.854	5.1012	3.31253e-05	4.26077	0.000763813	-0.392294	0.388457	None;(source:Araport11)	long_noncoding_rna	0	0
AT4G07960	2.74153	2.54324	1.8379	1.27787	2.40808	2.50668	0.50732	0.747094	-0.0459153	0.917913	-1.19776	0.000923723	-1.86083	2.80354e-09	encodes a XyG glucan synthase; gene similar to cellulose synthase	protein_coding	CELLULOSE-SYNTHASE-LIKE C12 (CSLC12)	CELLULOSE-SYNTHASE-LIKE C12 (ATCSLC12);CELLULOSE-SYNTHASE-LIKE C12 (CSLC12);CELLULOSE-SYNTHASE LIKE C12 (CSLC12)
AT4G08950	52.3153	52.8405	39.5911	39.2627	120.306	126.045	65.8338	67.1027	1.2549	1.3567e-67	0.679306	5.72528e-17	-0.846668	1.24846e-23	Phosphate-responsive 1 family protein;(source:Araport11)	protein_coding	EXORDIUM (EXO)	EXORDIUM (EXO)
AT4G09060	0	0.132144	1.50452	1.92704	0	0.0865827	0.0587445	0.168212			-3.72107	1.80393e-07	0.326712	0.49571	hypothetical protein;(source:Araport11)	protein_coding	0	0
AT4G10630	2.10924	1.8925	2.32387	2.08045	0.681138	1.269	0.77489	0.387419	-0.507144	0.14669	-1.72397	0.000637266	-0.505756	0.337189	Glutaredoxin family protein;(source:Araport11)	protein_coding	0	0
AT4G11080	1.40807	1.43945	4.77282	4.05164	1.52864	1.46096	1.24217	1.20359	0.0479363	0.918206	-1.85384	3.0723e-13	-0.22498	0.510276	Encodes a protein containing three copies of the HMG (high mobility group)-box domain. The two Arabidopsis 3xHMG-box proteins are: AT4G11080 (3xHMG-box1) and AT4G23800 (3xHMG-box2). Interacts with mitotic and meiotic chromosomes.	protein_coding	3XHIGH MOBILITY GROUP-BOX1 (3xHMG-box1)	3XHIGH MOBILITY GROUP-BOX1 (3xHMG-box1)
AT4G11190	0	0	10.5934	11.4604	0	0	4.56414	4.2585			-1.30807	8.89179e-08	9.15903	5.24197e-09	Disease resistance-responsive (dirigent-like protein) family protein;(source:Araport11)	protein_coding	0	0
AT4G11210	0	0	14.6218	11.0384	0	0	1.69764	1.80555			-2.88468	4.00002e-24	7.59731	1.95101e-06	Disease resistance-responsive (dirigent-like protein) family protein;(source:Araport11)	protein_coding	0	0
AT4G11740	17.7586	16.9119	11.2122	10.7236	47.8509	48.2347	25.5992	27.129	1.49629	3.98742e-75	1.18887	3.30862e-33	-0.822087	2.35232e-19	Isolated as a suppressor of a dominant mutant in the Ara4 gene that was expressed in yeast ypt1 mutant strains. A novel protein with a small region of similarity to coil-coiled domain of yeast VSP27 protein.	protein_coding	(SAY1)	(SAY1)
AT4G12480	0.0372219	0	14.2407	11.0302	0.0408683	0.174034	27.4975	27.7251			1.02408	7.48625e-11	7.96593	4.51505e-33	Encodes a putative lipid transfer protein, vernalization-responsive and cold-induced. It is involved in priming the SAR and ISR responses, specifically in propagating the cell-to-cell mobile signal. The kinases MPK3 (AT3G45640) and MPK6 (AT2G43790) promote the accumulation of AZI1/EARLI1 at plastids during defense priming induction. The kinases MPK3 (AT3G45640) and MPK6 (AT2G43790) promote the ac…	protein_coding	EARLY ARABIDOPSIS ALUMINUM INDUCED 1 (EARLI1)	EARLY ARABIDOPSIS ALUMINUM INDUCED 1 (EARLI1); (pEARLI 1)
AT4G12520	0	0	4.56856	6.39464	0	0	1.87608	1.43255			-1.64931	5.75515e-06	7.54805	2.35077e-06	Bifunctional inhibitor/lipid-transfer protein/seed storage 2S albumin superfamily protein;(source:Araport11)	protein_coding	0	0
AT4G12540	0.170804	0.284399	0.834148	0.694314	0.395912	0.931714	0.112883	0.344785	0.434322	0.117256	-1.1782	0.0320333	-1.10533	0.0624897	hypothetical protein;(source:Araport11)	protein_coding	0	0
AT4G12830	1.13839	1.29313	39.36	37.8229	3.67321	3.55748	43.9713	44.6605	1.49735	1.98502e-06	0.129739	0.277282	3.64495	1.26925e-146	alpha/beta-Hydrolases superfamily protein;(source:Araport11)	protein_coding	0	0
AT4G12870	1.59156	1.78877	1.90782	1.89236	0.436868	0.604619	0.283999	1.03911	-1.13205	0.0385149	-0.971133	0.0456417	0.225432	0.695595	Gamma interferon responsive lysosomal thiol (GILT) reductase family protein;(source:Araport11)	protein_coding	0	0
AT4G13020	6.47198	5.77057	16.0479	14.1868	13.7225	12.4453	20.9275	19.4993	1.10375	4.97742e-17	0.334969	0.00362394	0.659276	1.59656e-08	Encodes a member of the cdc2+ family of protein kinases MHK. Similar to the mak genes of rats. mak encodes a protein kinase that may play a role in spermatogenesis.	protein_coding	(MHK)	(MHK)
AT4G13370	0.461127	0.595709	1.779	2.77292	7.01838	6.31944	9.79842	9.89407	3.66105	4.68578e-44	2.02837	1.39389e-24	0.589275	0.000172776	Member of a novel, plant specific family of microtubule associated proteins.	protein_coding	CORTICAL MICROTUBULE DISORDERING3 (CORD3)	CORTICAL MICROTUBULE DISORDERING3 (CORD3)
AT4G14150	0.838402	0.72484	1.06299	0.776648	0.619592	0.555966	0.345243	0.430218	-0.177717	0.588621	-1.11844	0.00208652	-0.486806	0.210033	Microtubule motor kinesin PAKRP1/Kinesin-12A. Together with PAKRP1L/Kinesin-12B, serve as linkers of the plus ends of antiparallel microtubules in the phragmoplast.	protein_coding	PHRAGMOPLAST-ASSOCIATED KINESIN-RELATED PROTEIN 1 (PAKRP1)	(PAKRP1);PHRAGMOPLAST-ASSOCIATED KINESIN-RELATED PROTEIN 1 (PAKRP1); (KINESIN-12A)
AT4G14310	1.27153	1.23197	3.9419	3.71614	2.0099	1.84505	2.03422	1.49356	0.507986	0.0605777	-1.11577	3.12834e-07	-0.0840181	0.762683	Transducin/WD40 repeat-like superfamily protein;(source:Araport11)	protein_coding	0	0
AT4G14330	0.046263	0.111419	2.68038	2.35542	0.114289	0.189269	0.123829	0.302047	0.0790142	0.658243	-3.54046	2.72485e-20	0.324901	0.56729	Orphan kinesin with processive motility on single microtubules.	protein_coding	PHRAGMOPLAST-ASSOCIATED KINESIN-RELATED PROTEIN 2 (PAKRP2)	PHRAGMOPLAST-ASSOCIATED KINESIN-RELATED PROTEIN 2 (PAKRP2)
AT4G14530	0	0	0.0359826	0	0	0	0.599915	0.531708			3.35002	0.0294057	5.43072	0.000744691	agamous-like MADS-box protein;(source:Araport11)	protein_coding	0	0
AT4G14970	1.94342	2.14279	1.35748	1.46119	8.50316	7.38719	2.58135	2.19009	1.9773	1.42477e-46	0.619151	0.00344008	-1.6817	1.3148e-28	Encodes a protein that is required for meiotic homologous recombination and acts in parallel to both MUTS HOMOLOG 4 (AtMSH4), known for its role in promoting interfering cross-overs (COs) and MMS AND UV SENSITIVE 81 (AtMUS81), known for its role in the formation of non-interfering COs.	protein_coding	FANCONI ANEMIA D2 (ATFANCD2)	FANCONI ANEMIA D2 (ATFANCD2);FANCONI ANEMIA D2 (FACND2)
AT4G15340	0	0	0.996218	0.992147	0	0	0.359036	0.446992			-1.08386	0.00923814	6.94022	1.65668e-05	Encodes a protein that catalyzes the production of the tricyclic triterpene arabidiol when expressed in yeast.	protein_coding	PENTACYCLIC TRITERPENE SYNTHASE 1 (PEN1)	PENTACYCLIC TRITERPENE SYNTHASE 1 (PEN1); (04C11);PENTACYCLIC TRITERPENE SYNTHASE 1 (ATPEN1)
AT4G15830	0.5217	0.197091	8.09301	7.4848	0.134778	0.179357	1.46028	1.53319	-0.0774894	0.620194	-2.38122	2.90516e-17	3.00667	1.49515e-05	ARM repeat superfamily protein;(source:Araport11)	protein_coding	0	0
AT4G16230	5.90221	6.21106	0	0	2.7617	2.64902	0.0296258	0	-1.03922	1.95122e-05			-6.97713	9.49139e-07	GDSL-motif esterase/acyltransferase/lipase. Enzyme group with broad substrate specificity that may catalyze acyltransfer or hydrolase reactions with lipid and non-lipid substrates.	protein_coding	GDSL-TYPE ESTERASE/LIPASE 79 (GELP79)	(ATGELP79);GDSL-TYPE ESTERASE/LIPASE 79 (GELP79)
AT4G16610	1.05188	0.955329	0.796023	0.971783	3.0798	2.9807	3.67813	4.84984	1.44296	0.000332979	2.08619	1.08071e-07	0.491859	0.107657	C2H2-like zinc finger protein;(source:Araport11)	protein_coding	0	0
AT4G16807	0.397648	0.380836	0.982602	1.68449	0.252771	0.342492	0.323663	0.142583	-0.0463724	0.870758	-2.28865	0.000143823	-0.174956	0.75845	ATP-dependent caseinolytic protease/crotonase family protein;(source:Araport11)	protein_coding	0	0
AT4G16950	0.364005	0.357692	31.0563	32.8778	0.989336	0.864922	37.3891	37.6454	1.2753	3.68432e-05	0.164504	0.0257308	5.36983	0	Contains a putative nucleotide binding site and leucine-rich repeats. Similar to the plant resistance genes N and L6, and to the toll and interleukin-1 receptors. Confers resistance to Peronospora parasitica.Redundant function together with SIKIC1 and 3 in SNC1-mediated autoimmunity. Protein levels controlled by MUSE1 and MUSE2.	protein_coding	RECOGNITION OF PERONOSPORA PARASITICA 5 (RPP5)	RECOGNITION OF PERONOSPORA PARASITICA 5 (RPP5);SIDEKICK SNC1 2 (SIKIC2)
AT4G17000	0	0.0915645	1.87993	2.0516	0.0313077	0.0333303	0.305287	0.080942	-0.00936612	NA	-3.02915	0.000111775	1.4675	0.0564787	neurofilament heavy protein;(source:Araport11)	protein_coding	0	0
AT4G17030	0	0.033172	10.5564	12.6227	0	0	3.02305	2.7447			-2.02099	5.17632e-19	8.9964	1.03199e-08	Encodes EXLB1 (expansin-like B1), a member of the expansin family.	protein_coding	EXPANSIN-LIKE B1 (EXLB1)	(ATEXPR1);EXPANSIN-LIKE B1 (EXLB1); (ATHEXP BETA 3.1); (AT-EXPR); (EXPR);EXPANSIN-LIKE B1 (ATEXLB1)
AT4G17905	0.958686	0.970703	1.00942	1.10591	1.47933	0.99946	3.02068	3.41275	0.11379	0.72888	1.38981	0.000118859	1.32078	0.000199213	Putative RING-H2 finger protein ATL4H.	protein_coding	(ATL4H)	(ATL4H);ARABIDOPSIS T??XICOS EN LEVADURA 53 (ATL53)
AT4G18195	0.196436	0.303714	1.19915	1.25099	0.21568	0.10205	0.467363	0.44609	-0.0463768	0.824899	-1.1056	0.0178015	1.0502	0.0957361	Member of a family of proteins related to PUP1, a purine transporter. May be involved in the transport of purine and purine derivatives such as cytokinins, across the plasma membrane.	protein_coding	PURINE PERMEASE 8 (PUP8)	ARABIDOPSIS THALIANA PURINE PERMEASE 8 (ATPUP8);PURINE PERMEASE 8 (PUP8)
AT4G18470	2.45152	2.04096	1.83667	0.913489	5.45813	5.94342	2.16026	2.44854	1.29913	1.2219e-07	0.378102	0.229874	-1.22209	1.4216e-06	Negative regulator of systemic acquired resistance (SAR), repressor of pathogenesis-related PR gene expression which is removed by NPR1 upon induction of SAR. Encodes leucine-rich nuclear protein. Conserved in plants, with putative orthologs found in several plant species. Many NPR1-dependent PR gene are specifically derepressed in the sni1 mutant. The structural similarity of SNI1 to Armadillo r…	protein_coding	SUPPRESSOR OF NPR1-1, INDUCIBLE 1 (SNI1)	SUPPRESSOR OF NPR1-1, INDUCIBLE 1 (SNI1)
AT4G18950	5.39557	5.03667	12.1897	13.7144	16.7564	14.4655	17.2407	18.4506	1.5945	4.90841e-31	0.377707	0.00226516	0.22869	0.0761621	BHP1 is a Raf-like protein kinase involved in mediating blue light dependent stomatal opening.	protein_coding	BLUE LIGHT-DEPENDENT H+-ATPASE PHOSPHORYLATION (BHP)	BLUE LIGHT-DEPENDENT H+-ATPASE PHOSPHORYLATION (BHP)
AT4G19130	1.40787	1.22938	1.24599	1.11447	24.3395	21.8699	16.3956	16.4766	4.15367	7.65522e-179	3.71949	2.27648e-122	-0.447954	3.25302e-05	Replication factor-A protein 1-like protein;(source:Araport11)	protein_coding	REPLICATION PROTEIN A 1E (RPA1E)	REPLICATION PROTEIN A 1E (RPA1E)
AT4G19420	0.45657	0.666423	8.4064	8.92118	2.22166	2.42584	10.332	11.0988	2.01442	2.65599e-12	0.22642	0.100392	2.23003	8.39578e-48	Pectinacetylesterase family protein;(source:Araport11)	protein_coding	PECTIN ACETYLESTERASE 8 (PAE8)	PECTIN ACETYLESTERASE 8 (PAE8)
AT4G19570	0.0182962	0	0	0.044624	0.160708	0.0855454	0.195887	0.373942	0.0828832	NA	1.97212	0.044448	0.715075	0.239633	Chaperone DnaJ-domain superfamily protein;(source:Araport11)	protein_coding	0	0
AT4G19670	7.59581	6.80366	11.4342	10.8069	17.4762	17.6033	17.523	18.3575	1.30034	5.10168e-30	0.605874	1.91472e-08	0.0708424	0.546703	RING/U-box superfamily protein;(source:Araport11)	protein_coding	0	0
AT4G21010	0.120895	0.0431352	0	0	0.663694	0.894991	0	0	2.34242	0.025531			-5.79726	0.00033877	Transcription initiation factor TFIIE, beta subunit;(source:Araport11)	protein_coding	0	0
AT4G21020	207.949	212.29	1.88443	1.68704	223.73	218.412	0.523631	0.856795	0.103875	0.322223	-1.0255	0.0254705	-8.26208	3.50881e-241	Late embryogenesis abundant protein (LEA) family protein;(source:Araport11)	protein_coding	0	0
AT4G21070	0.93916	1.05258	2.17431	2.14238	55.0278	54.5534	89.786	91.8716	5.8125	0	5.32852	0	0.764945	2.14528e-24	Encodes AtBRCA1, an ortholog of the human breast cancer susceptibility gene 1. Contains one N-terminal RING finger, two C-terminal BRCT and the p300/CBP interacting domain. Strongly induced by gamma rays, consistent with a putative role in DNA repair and in cell cycle control.	protein_coding	BREAST CANCER SUSCEPTIBILITY1 (BRCA1)	ARABIDOPSIS THALIANA BREAST CANCER SUSCEPTIBILITY1 (ATBRCA1);BREAST CANCER SUSCEPTIBILITY1 (BRCA1)
AT4G21270	0.212951	0.139297	2.94266	3.23171	0.337729	0.290404	0.661467	0.282097	0.149507	0.510735	-2.53529	9.6971e-06	0.47727	0.336446	Encodes a kinesin-like motor protein heavy chain. Loss of function mutations have reduced fertility and are defective in spindle formation in male meiosis.	protein_coding	KINESIN 1 (ATK1)	KINESIN 1 (ATK1);KINESIN-LIKE PROTEIN IN ARABIDOPSIS THALIANA A PROTEIN (KATAP);KINESIN-LIKE PROTEIN IN ARABIDOPSIS THALIANA A (KATA)
AT4G21820	0.815653	0.934185	0.814779	1.22346	0.591069	0.514845	0.155249	0.203751	-0.366204	0.233351	-2.4244	1.47923e-08	-1.40825	0.00238092	binding / calmodulin binding protein;(source:Araport11)	protein_coding	0	0
AT4G21830	0.0368259	0.0394182	3.5315	2.96398	0	0	0.700934	1.04536			-1.7544	9.58241e-05	6.39521	8.05722e-05	methionine sulfoxide reductase B7;(source:Araport11)	protein_coding	METHIONINE SULFOXIDE REDUCTASE B7 (MSRB7)	METHIONINE SULFOXIDE REDUCTASE B7 (MSRB7);METHIONINE SULFOXIDE REDUCTASE B7 (ATMSRB7)
AT4G21903	0.168263	0.245602	0.412567	0.279812	0.940531	0.911893	0.873457	0.990018	1.93714	0.000390359	0.959911	0.0303181	0.0419944	0.918558	MATE efflux family protein;(source:Araport11)	protein_coding	0	0
AT4G21970	0.030499	0.0326459	2.07171	2.08282	0.0334868	0	0.362818	0.727238			-1.71213	0.000819253	3.85062	0.00562952	senescence regulator (Protein of unknown function, DUF584);(source:Araport11)	protein_coding	0	0
AT4G22214	0.0545999	0.0292217	0.927204	1.19851	0.0299744	0.127644	0.162381	0.402974			-1.39555	0.0195494	0.824251	0.187086	Encodes a defensin-like (DEFL) family protein.	protein_coding	0	0
AT4G22230	0.838168	1.16632	3.0979	3.27084	0.0920279	0.0979734	0.598255	0.285512	-0.152043	0.124945	-2.47455	0.00117351	0.576333	0.266368	Encodes a defensin-like (DEFL) family protein.	protein_coding	0	0
AT4G22250	7.61622	6.48179	2.65035	2.43617	44.245	51.7372	10.6199	12.1212	2.78653	5.57157e-95	2.04917	1.00761e-18	-2.02515	3.85386e-47	RING/U-box superfamily protein;(source:Araport11)	protein_coding	0	0
AT4G22590	1.86532	1.82849	5.31536	4.8368	4.82909	4.77385	5.04529	6.22021	1.33827	4.33225e-08	0.0656295	0.832578	0.259311	0.235189	Haloacid dehalogenase-like hydrolase (HAD) superfamily protein;(source:Araport11)	protein_coding	TREHALOSE-6-PHOSPHATE PHOSPHATASE G (TPPG)	TREHALOSE-6-PHOSPHATE PHOSPHATASE G (TPPG)
AT4G22666	0	0	4.42342	4.3097	0	0	2.02607	1.74046			-1.07331	0.00332121	7.65131	1.63218e-06	Bifunctional inhibitor/lipid-transfer protein/seed storage 2S albumin superfamily protein;(source:Araport11)	protein_coding	GLYCOSYLPHOSPHATIDYLINOSITOL-ANCHORED LIPID PROTEIN TRANSFER 28 (LTPG28)	GLYCOSYLPHOSPHATIDYLINOSITOL-ANCHORED LIPID PROTEIN TRANSFER 28 (LTPG28)
AT4G22860	0.408452	0.374747	1.54463	1.12073	0.62465	0.35808	0.208242	0.298145	0.0771477	0.809529	-2.27692	2.32223e-06	-0.682446	0.194719	TPX2-LIKE Group A family with aurora binding andTPX2 domains. Activator of aurora kinase activity	protein_coding	TPX2-LIKE PROTEIN 3 (TPXL3)	TPX2-LIKE PROTEIN 3 (TPXL3)
AT4G22910	1.55579	1.7	3.51297	4.50602	4.43065	4.2812	6.65124	7.28697	1.38827	3.70656e-09	0.675715	0.000481293	0.699197	0.000148114	FIZZY-related 2;(source:Araport11)	protein_coding	FIZZY-RELATED 2 (FZR2)	CELL CYCLE SWITCH PROTEIN 52 A1 (CCS52A1);FIZZY-RELATED 2 (FZR2)
AT4G22960	0.141943	0.227902	0.177239	0.0216372	15.5264	14.58	26.4049	27.6407	6.35438	1.3388e-71	7.74973	6.61365e-15	0.875054	2.44744e-14	FAM63A-like protein (DUF544);(source:Araport11)	protein_coding	0	0
AT4G23140	0	0	0.11979	0.113741	0.0585181	0.0622987	1.69601	1.67933			3.66021	7.29688e-13	4.69587	3.5061e-14	Arabidopsis thaliana receptor-like protein kinase. Naming convention from Chen et al 2003 (PMID 14756307)	protein_coding	CYSTEINE-RICH RLK (RECEPTOR-LIKE PROTEIN KINASE) 6 (CRK6)	CYSTEINE-RICH RLK (RECEPTOR-LIKE PROTEIN KINASE) 6 (CRK6)
AT4G23770	0.856133	0.885853	3.99101	3.93257	3.19602	1.80132	4.82073	5.21697	1.31081	0.00308644	0.193143	0.499397	0.978963	0.00157236	hypothetical protein;(source:Araport11)	protein_coding	0	0
AT4G23800	0.319339	0.113939	23.9673	20.6139	0.140249	0.223965	3.16573	3.16668	-0.016405	0.948065	-2.86255	4.58811e-74	4.05806	3.43479e-16	Encodes a protein containing three copies of the HMG (high mobility group)-box domain. The two Arabidopsis 3xHMG-box proteins are: AT4G11080 (3xHMG-box1) and AT4G23800 (3xHMG-box2). Interacts with mitotic and meiotic chromosomes.	protein_coding	3XHIGH MOBILITY GROUP-BOX2 (3xHMG-box2)	3XHIGH MOBILITY GROUP-BOX2 (3xHMG-box2)
AT4G23990	4.08257	3.42794	1.0745	1.16268	14.9775	15.2165	2.5592	3.06727	2.02433	1.79237e-55	1.1787	7.60406e-06	-2.37007	1.74365e-56	encodes a protein similar to cellulose synthase	protein_coding	CELLULOSE SYNTHASE LIKE G3 (CSLG3)	ARABIDOPSIS THALIANA CELLULOSE SYNTHASE-LIKE G3 (ATCSLG3);CELLULOSE SYNTHASE LIKE G3 (CSLG3)
AT4G24180	0.0433789	0.0928649	1.4733	1.50765	0.0238142	0	0.283821	0.763452			-1.20905	0.0113477	4.47724	0.00181397	Root-specific expression activated in response to rhizobacteria and ACC. Role in induced systemic resistance.	protein_coding	THAUMATIN-LIKE PROTEIN 1 (TLP1)	(ATTLP1);THAUMATIN-LIKE PROTEIN 1 (TLP1)
AT4G24265	0	0	0.848264	1.40105	0	0	0.0594226	0			-4.2785	0.00871797			homeobox protein;(source:Araport11)	protein_coding	0	0
AT4G24580	2.25578	2.1364	0.384214	0.532432	8.38905	7.98324	1.63236	1.56986	1.91064	2.07315e-37	1.63156	1.71842e-06	-2.29657	7.52888e-40	Encodes a Rho GTPase-activating protein that interacts with ROP1 (a Rho GTPase) and regulates pollen tube development. This protein can be observed at the apical tip of growing pollen tubes and on endocytic vesicles traveling to this region of the pollen tube.	protein_coding	ROP1 ENHANCER 1 (REN1)	ROP1 ENHANCER 1 (REN1)
AT4G24590	8.50382	8.36376	12.2973	11.4562	21.9246	22.5344	23.781	22.6228	1.41213	5.1873e-29	0.877892	1.04463e-12	0.0995531	0.437965	RING finger protein;(source:Araport11)	protein_coding	0	0
AT4G24610	4.95505	4.93439	3.1568	3.21775	12.6748	11.6915	11.1778	10.9477	1.3204	2.5725e-35	1.72027	2.47671e-51	-0.099306	0.380271	pesticidal crystal cry8Ba protein;(source:Araport11)	protein_coding	0	0
AT4G25140	1667.65	1658.04	2.20881	1.6272	1380.45	1490.13	0.453523	0.822471	-0.172289	0.0172154	-1.20234	0.0191144	-11.0682	0	Encodes oleosin1, a protein found in oil bodies, involved in seed lipid accumulation. Suppression of OLEO1 (and OLEO2) resulted in an aberrant phenotype of embryo cells that contain unusually large oilbodies that are not normally observed in seeds. Changes in the size of oilbodies caused disruption of storage organelles, altering accumulation of lipids and proteins and causing delay in germinatio…	protein_coding	OLEOSIN 1 (OLEO1)	OLEOSIN 1 (OLE1);OLEOSIN 1 (OLEO1)
AT4G25330	0.130137	0.139297	0.129997	0	27.7674	29.612	40.251	38.6651	7.67568	3.90338e-35	8.89706	7.74028e-25	0.491581	0.000240003	SAWADEE protein;(source:Araport11)	protein_coding	0	0
AT4G25580	21.8848	23.3924	2.76143	2.52836	113.399	109.164	20.8092	20.3677	2.3278	7.24852e-226	2.88256	5.11761e-97	-2.39151	2.10174e-178	CAP160 protein;(source:Araport11)	protein_coding	0	0
AT4G25810	0.252122	0.242883	16.043	12.2369	2.46371	1.94505	18.1155	15.6306	3.02627	1.08053e-08	0.15991	0.45419	2.9494	1.65527e-45	xyloglucan endotransglycosylase-related protein (XTR6)	protein_coding	XYLOGLUCAN ENDOTRANSGLYCOSYLASE 6 (XTR6)	XYLOGLUCAN ENDOTRANSGLUCOSYLASE/HYDROLASE 23 (XTH23);XYLOGLUCAN ENDOTRANSGLYCOSYLASE 6 (XTR6)
AT4G26320	1.17743	2.33157	4.82227	3.37427	1.35741	0.550517	0.910439	1.47061	-0.132127	0.552729	-1.56409	0.00158741	0.228495	0.683553	arabinogalactan protein 13;(source:Araport11)	protein_coding	ARABINOGALACTAN PROTEIN 13 (AGP13)	ARABINOGALACTAN PROTEIN 13 (AGP13)
AT4G26460	0.150506	0.322201	0	0	4.13125	3.69445	1.52186	1.19625	3.79604	3.34849e-06	5.6116	0.0018041	-1.27115	0.0111353	S-adenosyl-L-methionine-dependent methyltransferases superfamily protein;(source:Araport11)	protein_coding	0	0
AT4G26466	0.534615	0.357655	0	0	2.56808	3.90569	0.476987	0.531155	2.56796	0.000185909	0.130714	NA	-2.34626	0.00022984	Encodes a membrane localized (putative GPI-anchored) protein involved in fertilization. Loss of function mutations display defects in fertilization-around 25% of embryo sacs abort.	protein_coding	LORELEI (LRE)	LORELEI (LRE)
AT4G26470	0.0261255	0.0838938	1.90512	2.13461	0.917917	0.702377	3.38763	3.26309	3.41551	0.00088	0.468283	0.113851	1.97595	1.7943e-07	Calcium-binding EF-hand family protein;(source:Araport11)	protein_coding	0	0
AT4G26660	1.6573	1.18709	3.60978	3.25193	1.13557	0.626317	0.133412	0.198084	-0.341464	0.270937	-4.36426	3.24382e-29	-2.15705	6.47032e-05	kinesin-like protein;(source:Araport11)	protein_coding	0	0
AT4G26960	1.24141	1.3288	5.72346	5.99734	0.262121	0.334866	0.454399	0.867431	-1.16469	0.059595	-3.07563	3.44947e-11	0.648501	0.281852	hypothetical protein;(source:Araport11)	protein_coding	0	0
AT4G27140	576.709	586.788	2.11509	1.02083	493.179	503.169	0	0.167733	-0.183022	0.00995646	-3.6585	0.00102886	-12.3505	2.43158e-49	seed storage albumin 1;(source:Araport11)	protein_coding	SEED STORAGE ALBUMIN 1 (SESA1)	(AT2S1);SEED STORAGE ALBUMIN 1 (SESA1)
AT4G27150	1039.81	1014.35	1.50549	2.75685	796.451	739.73	0.056027	0.267384	-0.37549	6.3653e-09	-3.36372	9.19401e-05	-12.0966	6.79939e-92	seed storage albumin 2;(source:Araport11)	protein_coding	SEED STORAGE ALBUMIN 2 (SESA2)	SEED STORAGE ALBUMIN 2 (SESA2); (AT2S2)
AT4G27160	2081.67	2077.87	3.10673	1.81389	1923.98	1927.26	0.107239	0.153537	-0.0742387	0.434471	-3.96626	4.56131e-06	-13.7289	2.72765e-99	seed storage albumin 3;(source:Araport11)	protein_coding	SEED STORAGE ALBUMIN 3 (SESA3)	(AT2S3);SEED STORAGE ALBUMIN 3 (SESA3)
AT4G27510	0.662446	0.724165	0.450544	0.842223	2.69272	2.02644	1.02279	0.640154	1.69969	1.25425e-07	0.111966	0.733998	-1.38668	3.09707e-05	2-isopropylmalate synthase;(source:Araport11)	protein_coding	0	0
AT4G27950	7.07087	7.36475	4.13809	4.50015	19.3436	16.6138	5.01295	5.59576	1.32297	8.41264e-19	0.172856	0.52894	-1.70148	2.89863e-23	Encodes a member of the ERF (ethylene response factor) subfamily B-5 of ERF/AP2 transcription factor family. The protein contains one AP2 domain. There are 7 members in this subfamily. CRF proteins relocalize to the nucleus in response to cytokinin.	protein_coding	CYTOKININ RESPONSE FACTOR 4 (CRF4)	CYTOKININ RESPONSE FACTOR 4 (CRF4)
AT4G27980	0.0800933	0.154317	0.192018	0.312554	1.00251	0.636623	0.990908	1.07312	2.54351	0.000156128	1.69289	0.00124516	0.316366	0.437027	trichohyalin-like protein (DUF3444);(source:Araport11)	protein_coding	0	0
AT4G28310	8.9525	6.09034	10.5725	11.4512	0.873736	1.25575	1.37266	1.71679	-2.70145	1.75955e-13	-2.83722	1.49316e-22	0.452703	0.3463	microtubule-associated protein;(source:Araport11)	protein_coding	0	0
AT4G28330	3.44139	3.0697	0.977386	0.905179	6.44572	7.61146	1.96668	2.52842	1.03969	8.08859e-05	0.818047	0.043842	-1.54223	1.61026e-07	pyrroline-5-carboxylate reductase;(source:Araport11)	protein_coding	0	0
AT4G28430	0.0205927	0	1.06967	0.828716	0	0	0.0489945	0.21044			-2.54265	0.000460763	1.1	0.0381911	Reticulon family protein;(source:Araport11)	protein_coding	RETICULON 18 (RTN18)	RETICULON 18 (RTN18)
AT4G28520	3779.46	3805.18	3.69255	3.56873	2847.27	2703.48	0.206128	0.32791	-0.415153	4.67428e-13	-3.73668	1.8103e-19	-13.2637	0	Encodes a 12S seed storage protein that is tyrosine-phosphorylated and its phosphorylation state is modulated in response to ABA in Arabidopsis thaliana seeds.	protein_coding	CRUCIFERIN 3 (CRU3)	CRUCIFERIN C (CRC);CRUCIFERIN 3 (CRU3)
AT4G28680	0	0	0.373541	0.276868	0	0	0.0635492	0.0303283			-2.0825	0.0147117			Encodes a stress-induced tyrosine decarboxylase (TyrDC). Recombinant (His)6-TyrDC expressed in E. coli catalyzes the conversion of L-tyrosine to tyramine. Recombinant TyrDC forms tetramers.	protein_coding	L-TYROSINE DECARBOXYLASE (TYRDC)	L-TYROSINE DECARBOXYLASE (TYRDC); (ATTYDC);L-TYROSINE DECARBOXYLASE (TYDC);L-TYROSINE DECARBOXYLASE 1 (TYRDC1)
AT4G28950	15.4629	16.0323	1.15713	1.47832	111.183	121.672	13.3634	13.3057	2.91517	1.44929e-235	3.25568	4.31655e-43	-3.08157	2.12825e-188	A member of ROP GTPase gene family.	protein_coding	RHO-RELATED PROTEIN FROM PLANTS 9 (ROP9)	ARABIDOPSIS RAC-LIKE 7 (ARAC7); (ATROP9);RHO-RELATED PROTEIN FROM PLANTS 9 (ROP9); (RAC7); (ATRAC7)
AT4G29020	122.942	129.183	270.889	257.686	101.106	99.4221	127.698	122.91	-0.282266	0.00100621	-1.13301	1.81086e-70	0.358076	5.18413e-05	glycine-rich protein;(source:Araport11)	protein_coding	0	0
AT4G29030	7.48348	10.8295	47.8597	46.6498	6.33459	5.18005	9.94683	7.40538	-0.475111	0.082345	-2.49256	7.09141e-63	0.59496	0.0248635	Putative membrane lipoprotein;(source:Araport11)	protein_coding	0	0
AT4G29170	7.6388	9.59965	1.81106	1.62136	27.8156	29.3865	13.6308	14.4102	1.74732	2.50961e-39	2.93598	1.12834e-45	-0.978882	2.51626e-14	A homolog of yeast, mouse and human mnd1delta protein. Null mutants exhibit normal vegetative and flower development; however, during prophase I, chromosomes become fragmented resulting in random distribution of the fragments between polyads. Both male and female meiosis are defective and strong accumulation of AtRAD51 was observed in the inflorescence nuclei of mutant plants. Similarly to its ye…	protein_coding	(ATMND1)	(ATMND1)
AT4G29180	0.216826	0.220485	0.281572	0.515614	0.976078	1.07715	0.438495	0.480085	2.10698	1.58644e-06	0.0483947	0.88878	-1.0176	0.00671182	root hair specific 16;(source:Araport11)	protein_coding	ROOT HAIR SPECIFIC 16 (RHS16)	ROOT HAIR SPECIFIC 16 (RHS16)
AT4G30270	0.514954	0.581826	205.075	220.282	2.04173	2.37428	178.401	172.847	1.83675	0.000103213	-0.330406	4.51345e-07	6.3487	0	encodes a protein similar to endo xyloglucan transferase in sequence. It is also very similar to BRU1 in soybean, which is involved in brassinosteroid response.	protein_coding	XYLOGLUCAN ENDOTRANSGLUCOSYLASE/HYDROLASE 24 (XTH24)	MERISTEM-5 (MERI5B);SENESCENCE 4 (SEN4);XYLOGLUCAN ENDOTRANSGLUCOSYLASE/HYDROLASE 24 (XTH24);MERISTEM 5 (MERI-5)
AT4G30450	1.09603	0.977655	4.24257	6.12608	6.11731	6.99295	5.70433	6.2225	2.5932	7.61059e-12	0.0854909	0.809031	-0.0897001	0.75845	glycine-rich protein;(source:Araport11)	protein_coding	0	0
AT4G30860	1.52304	1.54975	3.51239	4.44843	0.0619351	0.0879153	0.984201	0.234851	-4.11326	6.95882e-09	-1.92258	0.0157197	2.53084	0.00202431	Encodes a member of the trxG protein family. Contains a SET domain which is known to be involved in modification of histone tails by methylation. Interacts physically with AMS, but the implications of this interaction are unknown.Overexpression results in plieotrophic developmental defects.	protein_coding	SET DOMAIN GROUP 4 (SDG4)	SET DOMAIN GROUP 4 (SDG4);ASH1-RELATED 3 (ASHR3)
AT4G31180	131.524	134.792	38.5962	36.9375	190.189	194.147	89.9991	87.4824	0.555514	7.64315e-21	1.16346	1.96197e-68	-1.07238	7.9709e-49	The IBI1 gene encodes an aspartyl tRNA synthetase (AspRS). In addition, the IBI1 protein acts as a receptor protein of the chemical plant defence activator beta-aminobutyric acid (BABA). Binding of IBI1 to the active R-enantiomer of BABA primes non-canonical defence activity of the AspRS protein against pathogen attack.	protein_coding	IMPAIRED IN BABA-INDUCED DISEASE IMMUNITY 1 (IBI1)	IMPAIRED IN BABA-INDUCED DISEASE IMMUNITY 1 (IBI1)
AT4G31840	0.464129	0.331201	25.6543	21.9797	0.297266	0.0904201	0.414099	0.922251	-0.0607968	0.714675	-5.17089	2.46222e-59	1.10037	0.100002	early nodulin-like protein 15;(source:Araport11)	protein_coding	EARLY NODULIN-LIKE PROTEIN 15 (ENODL15)	(AtENODL15);EARLY NODULIN-LIKE PROTEIN 15 (ENODL15)
AT4G32280	0.0269808	0.0288801	7.97775	7.92957	0	0.157689	16.6581	17.4623			1.00328	7.89089e-11	7.20599	4.00546e-07	indole-3-acetic acid inducible 29;(source:Araport11)	protein_coding	INDOLE-3-ACETIC ACID INDUCIBLE 29 (IAA29)	INDOLE-3-ACETIC ACID INDUCIBLE 29 (IAA29)
AT4G32830	0.252172	0.220846	3.93883	4.05369	0.100682	0.375154	1.25449	1.06723	0.00285094	0.992532	-1.74828	2.51275e-08	2.04395	0.000776782	Encodes a member of a family of Ser/Thr kinases whose activities peak during cell division. Transcripts are abundant in tissues rich in dividing cells like roots and flowers but are low or absent in fully expanded leaves and stems. In interphase cells, the protein is predominantly nuclear. During mitosis, the protein associates with plant-specific cytoskeletal structures (preprophase band, phragm…	protein_coding	ATAURORA1 (AUR1)	ATAURORA1 (AUR1);ATAURORA1 (AtAUR1)
AT4G33070	5.99099	6.74758	0.656271	0.858401	40.7555	42.0172	1.17231	0.657163	2.72813	2.10879e-159	0.0790528	0.818974	-5.42001	4.69867e-54	Thiamine pyrophosphate dependent pyruvate decarboxylase family protein;(source:Araport11)	protein_coding	PYRUVATE DECARBOXYLASE 1 (PDC1)	PYRUVATE DECARBOXYLASE 1 (PDC1); (ATPDC1)
AT4G33260	0.749426	1.12687	5.61467	3.91679	1.01876	1.23058	0.955203	0.891464	0.101141	0.782511	-2.36735	8.22103e-16	-0.208969	0.602627	Encodes a CDC20 protein that interacts with APC subunits, components of the mitochondrial checkpoint complex and mitotic cyclin substrates and is indispensable for normal plant development and fertility.	protein_coding	CELL DIVISION CYCLE 20.2 (CDC20.2)	(AtCDC20.2);CELL DIVISION CYCLE 20.2 (CDC20.2)
AT4G33270	0.214598	0.247374	10.5205	10.468	0.163122	0.212252	0.864051	0.880952	-0.0275556	0.9211	-3.62502	1.13587e-62	2.01916	0.000325726	Encodes a CDC20 protein that interacts with APC subunits, components of the mitochondrial checkpoint complex and mitotic cyclin substrates and is indispensable for normal plant development and fertility.	protein_coding	CELL DIVISION CYCLE 20.1 (CDC20.1)	(AtCDC20.1);CELL DIVISION CYCLE 20.1 (CDC20.1)
AT4G33400	20.0747	18.76	5.64976	5.68397	25.498	22.9556	2.36703	2.63068	0.330848	0.00282703	-1.19408	3.18537e-10	-3.22667	3.93985e-111	Together with DEM2 plays an essential role in cell division in plants, most likely through an interaction with RAN1.	protein_coding	DEFECTIVE EMBRYO AND MERISTEMS 1 (DEM1)	DEFECTIVE EMBRYO AND MERISTEMS 1 (DEM1)
AT4G33467	8.39804	9.48253	3.52954	2.87257	8.04005	9.33761	0.913754	0.988451	-0.00407281	0.993468	-1.51615	0.00240334	-3.06495	1.46608e-14	hypothetical protein;(source:Araport11)	protein_coding	0	0
AT4G33560	1.086	0.53279	6.50903	6.01484	3.03067	4.07275	4.73703	4.93245	1.93629	0.00011406	-0.29423	0.297939	0.440152	0.187089	Member of the wound-induced polypeptide (WIP) family.	protein_coding	WOUND-INDUCED POLYPEPTIDE 5 (WIP5)	WOUND-INDUCED POLYPEPTIDE 5 (WIP5)
AT4G33790	0	0	0.318214	0.388475	0	0	0.0421062	0.0401896			-2.19429	0.0205456			Encodes an alcohol-forming fatty acyl-CoA reductase, involved in cuticular wax biosynthesis. Lines carrying recessive mutations are deficient in primary alcohol and have glossy stem surfaces.	protein_coding	ECERIFERUM 4 (CER4)	ECERIFERUM 4 (CER4);FATTY ACID REDUCTASE 3 (FAR3); (G7)
AT4G34030	20.5638	20.6039	44.771	44.9384	42.1649	39.426	66.5663	64.1479	1.00888	8.99136e-31	0.471501	2.65099e-11	0.714698	2.69261e-16	MCC-B is involved in leucine degradation in mitochondria. The active protein is a dimer of MCC-A and MCC-B. MCC-A is biotinylated whereas MCC-B is not. The mRNA is cell-to-cell mobile.	protein_coding	3-METHYLCROTONYL-COA CARBOXYLASE (MCCB)	3-METHYLCROTONYL-COA CARBOXYLASE (MCCB)
AT4G34135	11.4075	11.951	13.4836	12.4149	15.8683	15.53	33.2503	30.9455	0.431301	0.000390314	1.2331	7.75305e-37	1.06333	7.94577e-24	The At4g34135 gene encodes a flavonol 7-O-glucosyltransferase (EC 2.4.1.237) that glucosylates also with a 20 fold lower activity flavonols (kaempferol and quercetin) at the 3-O-position.	protein_coding	UDP-GLUCOSYLTRANSFERASE 73B2 (UGT73B2)	UDP-GLUCOSYLTRANSFERASE 73B2 (UGT73B2)
AT4G34320	0.0177885	0	1.01286	1.04126	0.136718	0.0831716	1.98916	2.90852	0.0757557	NA	1.01796	0.00259161	4.37805	8.97652e-15	transmembrane protein, putative (DUF677);(source:Araport11)	protein_coding	0	0
AT4G34510	0.133718	0.0715656	0.701269	0.468821	10.369	10.1988	40.2453	38.0718	6.60686	2.58742e-48	5.96412	7.71266e-188	1.95994	1.03457e-71	Encodes KCS17, a member of the 3-ketoacyl-CoA synthase family involved in the biosynthesis of VLCFA (very long chain fatty acids).	protein_coding	3-KETOACYL-COA SYNTHASE 17 (KCS17)	3-KETOACYL-COA SYNTHASE 17 (KCS17)
AT4G34930	0	0	0.653234	0.694568	0	0	1.60604	1.82036			1.01071	0.0123009	8.75836	2.67632e-08	PLC-like phosphodiesterases superfamily protein;(source:Araport11)	protein_coding	0	0
AT4G35000	75.8324	75.6419	65.5624	61.7785	151.572	150.875	92.1659	95.8792	1.02445	3.66996e-52	0.488728	1.22287e-10	-0.643389	8.84299e-16	Encodes a microsomal ascorbate peroxidase APX3. Ascorbate peroxidases are enzymes that scavenge hydrogen peroxide in plant cells. Eight types of APX have been described for Arabidopsis: three cytosolic (APX1, APX2, APX6), two chloroplastic types (stromal sAPX, thylakoid tAPX), and three microsomal (APX3, APX4, APX5) isoforms. The APX3 protein interacts with AKR2 (ankyrin-containing protein that i…	protein_coding	ASCORBATE PEROXIDASE 3 (APX3)	ASCORBATE PEROXIDASE 3 (APX3)
AT4G35030	0.185966	0.0710919	2.1894	1.4903	1.34179	1.30426	11.3458	10.3015	3.23451	5.5528e-10	2.45807	4.85036e-42	3.05224	2.45852e-59	Protein kinase superfamily protein;(source:Araport11)	protein_coding	0	0
AT4G35100	213.809	214.529	691.261	701.816	193.713	202.265	355.642	351.395	-0.0759519	0.507455	-1.03675	2.07732e-107	0.872193	4.07993e-34	a member of the plasma membrane intrinsic protein PIP. functions as aquaporin. Salt-stress-inducible MIP	protein_coding	PLASMA MEMBRANE INTRINSIC PROTEIN 3 (PIP3)	PLASMA MEMBRANE INTRINSIC PROTEIN 3 (PIP3); (SIMIP);PLASMA MEMBRANE INTRINSIC PROTEIN 2;7 (PIP2;7);PLASMA MEMBRANE INTRINSIC PROTEIN 3A (PIP3A)
AT4G35620	0	0	2.54084	2.15676	0	0	0.165476	0.157944			-3.78641	1.41537e-12	2.92827	0.0140981	Cyclin B2;(source:Araport11)	protein_coding	CYCLIN B2;2 (CYCB2;2)	CYCLIN B2;2 (CYCB2;2)
AT4G35730	3.2912	2.72604	5.32289	5.18421	2.94682	2.49602	2.14406	2.02422	-0.0606419	0.890689	-1.32607	2.63697e-08	-0.320386	0.277199	Regulator of Vps4 activity in the MVB pathway protein;(source:Araport11)	protein_coding	IST1-LIKE 3 (ISTL3)	IST1-LIKE 3 (ISTL3)
AT4G35740	5.60659	5.22783	3.5956	3.63888	24.212	23.3988	23.2721	24.6134	2.15881	9.17278e-87	2.65528	6.00319e-113	0.0468575	0.670504	Encodes RECQ3, an ATP-dependent helicase.	protein_coding	(RecQl3)	A. THALIANA RECQ HELICASE 3 (ATRECQ3); (RecQl3)
AT4G36120	0.0100658	0	1.46803	1.36254	0.0331557	0.0235318	0.526872	0.457173			-1.45774	1.45256e-05	3.82125	3.10849e-06	filament-like protein (DUF869);(source:Araport11)	protein_coding	0	0
AT4G37022	4.50012	3.45829	2.99687	2.11071	13.556	15.1062	14.1384	14.412	1.74684	2.1711e-06	2.27562	3.77047e-08	0.0316066	0.919518	hypothetical protein;(source:Araport11)	protein_coding	0	0
AT4G37030	0.558802	0.535177	0.940132	0.663521	7.84692	8.69765	13.8199	15.061	3.92406	2.72999e-61	4.07248	2.05072e-92	0.832056	1.47106e-09	membrane protein;(source:Araport11)	protein_coding	0	0
AT4G37220	0.359754	0.256719	8.62484	9.74925	0.394997	0.70086	3.18597	3.04095	0.0761942	0.696942	-1.54313	7.22398e-09	2.37892	3.08082e-06	Cold acclimation protein WCOR413 family;(source:Araport11)	protein_coding	0	0
AT4G37420	0.0964691	0.06884	0.0321219	0.0196072	2.18901	1.87938	1.37713	2.30027	4.51454	9.94234e-15	5.78488	1.57158e-09	-0.0953688	0.77335	glycosyltransferase family protein (DUF23);(source:Araport11)	protein_coding	0	0
AT4G37490	3.1006	2.81876	2.46085	2.20136	90.0522	93.2883	45.3484	48.7822	4.9798	0	4.25888	5.52446e-203	-0.917732	4.54234e-25	Cyclin-dependent protein kinase CYCB1;1. Functions as an effector of growth control at G2/M. Regulated by TCP20.	protein_coding	CYCLIN B1;1 (CYCB1;1)	CYCLIN B1;1 (CYCB1;1); (CYCB1);CYCLIN 1 (CYC1)
AT4G37530	0.0742309	0	6.05569	6.00475	0.787861	1.0123	13.0398	12.2496	4.10614	0.000202501	0.961482	1.89145e-08	3.82365	4.74252e-48	Peroxidase superfamily protein;(source:Araport11)	protein_coding	0	0
AT4G37810	0.578868	0.37177	2.39009	3.57668	1.73724	1.80437	7.71262	9.07049	1.52739	0.00917262	1.33871	3.66679e-06	2.22463	3.98076e-13	Memmber of the EPF/EPFL (epidermal patterning factor/EPF-like) gene family, which genes encode plant-specific secretory peptides, several of which play a role in controlling stomatal density and patterning in the plant epidermis.	protein_coding	(ATEPFL2)	(EPFL2); (ATEPFL2)
AT4G38062	0	0	1.36614	1.66778	0	0	0.16505	0.0562632			-3.73482	4.75255e-15	4.33533	0.00444726	basic helix loop helix (bHLH) DNA-binding superfamily protein;(source:Araport11)	protein_coding	0	0
AT4G38540	1.18485	1.16879	0.487358	0.708293	1.83661	1.57507	1.87935	1.60915	0.250076	0.418023	1.20313	0.0066951	0.0624653	0.869753	FAD/NAD(P)-binding oxidoreductase family protein;(source:Araport11)	protein_coding	0	0
AT4G38560	0	0	0.115714	0	0	0	0.436373	0.482276			1.84928	0.0279381	6.40805	7.55158e-05	phospholipase-like protein (PEARLI 4) family protein;(source:Araport11)	protein_coding	0	0
AT4G38590	0.0411976	0.0440977	0	0	0.474953	0.216702	0.0980181	0.0350837	2.56294	0.00264785	0.10586	NA	-1.88037	0.00707244	putative beta-galactosidase (BGAL14 gene)	protein_coding	BETA-GALACTOSIDASE 14 (BGAL14)	BETA-GALACTOSIDASE 14 (BGAL14)
AT4G38660	7.87074	7.62623	14.7931	17.0813	4.07516	4.27303	8.1206	6.9674	-0.799347	1.30747e-05	-1.10996	1.43317e-14	0.869303	9.76354e-06	Pathogenesis-related thaumatin superfamily protein;(source:Araport11)	protein_coding	0	0
AT4G39320	0.121354	0.259794	3.63673	3.95874	0.133243	0.0709255	1.94892	1.20569	-0.0348196	NA	-1.15288	0.00113302	3.6682	2.73109e-06	microtubule-associated protein-like protein;(source:Araport11)	protein_coding	0	0
AT4G39500	27.1501	27.3812	0.0635648	0.0775998	68.5393	73.8598	2.17002	3.15503	1.40992	3.7187e-65	5.00502	2.69074e-12	-4.69024	1.17815e-222	cytochrome P450, family 96, subfamily A, polypeptide 11;(source:Araport11)	protein_coding	CYTOCHROME P450, FAMILY 96, SUBFAMILY A, POLYPEPTIDE 11 (CYP96A11)	CYTOCHROME P450, FAMILY 96, SUBFAMILY A, POLYPEPTIDE 11 (CYP96A11)
AT4G39675	9.21121	8.26936	3.48761	1.99295	20.8797	18.3212	1.32553	0.927811	1.12086	1.98502e-06	-0.532202	0.118648	-4.02044	1.32884e-25	hypothetical protein;(source:Araport11)	protein_coding	0	0
AT4G39780	4.14781	4.38498	9.87247	9.46074	15.0118	16.67	21.8083	21.4552	1.89956	1.51579e-29	1.07233	2.72344e-15	0.480967	0.000547042	encodes a member of the DREB subfamily A-6 of ERF/AP2 transcription factor family. The protein contains one AP2 domain. There are 8 members in this subfamily including RAP2.4.	protein_coding	0	0
AT4G39860	17.8989	17.0259	5.77789	5.74183	23.6603	24.385	13.405	12.7748	0.469316	1.39059e-05	1.09221	4.48889e-14	-0.828719	4.10178e-12	hematological/neurological-like protein;(source:Araport11)	protein_coding	0	0
AT4G39950	1.18249	1.42179	21.6019	21.3936	0.355709	0.435493	17.5549	17.2709	-1.44878	0.00136264	-0.347474	0.00130417	5.48044	4.3902e-97	Belongs to cytochrome P450 and is involved in tryptophan metabolism. Converts Trp to indo-3-acetaldoxime (IAOx), a precursor to IAA and indole glucosinolates. The mRNA is cell-to-cell mobile.	protein_coding	CYTOCHROME P450, FAMILY 79, SUBFAMILY B, POLYPEPTIDE 2 (CYP79B2)	CYTOCHROME P450, FAMILY 79, SUBFAMILY B, POLYPEPTIDE 2 (CYP79B2)
AT4G39952	4.51403	4.63515	1.16662	1.00815	5.67664	5.76728	2.95034	2.24986	0.298928	0.126463	1.0742	0.000182781	-1.07237	1.34895e-07	Pentatricopeptide repeat (PPR) superfamily protein;(source:Araport11)	protein_coding	0	0
AT5G00825	0	0.365055	0.681364	0.831808	19.2846	26.7096	6.69426	7.35767	6.74481	2.06636e-09	2.75766	0.000426289	-1.57446	1.33717e-05	None;(source:Araport11)	long_noncoding_rna	0	0
AT5G01015	0	0.0683637	3.89176	3.73853	0.280498	0.14931	1.3676	1.52291			-1.10793	0.0154231	2.16024	0.00761536	transmembrane protein;(source:Araport11)	protein_coding	0	0
AT5G01120	0.0188132	0.100688	0.112758	0.137655	0.475094	0.505787	0.358086	0.299063	2.43418	0.00928744	0.188856	0.335329	-0.379308	0.470458	hypothetical protein (DUF674);(source:Araport11)	protein_coding	0	0
AT5G01370	0	0	2.85797	2.07742	0	0	0.857373	0.942339			-1.34313	0.000369663	7.51658	2.56024e-06	Nuclear protein with a lysine-rich domain and a C-terminal serine-rich domain. Interacts with Alcatraz (ALC). ACI1 is mainly expressed in the vascular system. Involved in cell separation during fruit dehiscence.	protein_coding	ALC-INTERACTING PROTEIN 1 (ACI1)	TON1 RECRUITING MOTIF 29 (TRM29);ALC-INTERACTING PROTEIN 1 (ACI1)
AT5G01420	0	0	0.626183	0.566254	0	0	0.110476	0.105447			-1.7699	0.0193594			Glutaredoxin family protein;(source:Araport11)	protein_coding	0	0
AT5G01490	0.055923	0.139672	0.279315	0.295523	1.22803	1.30737	0.399159	0.232827	3.52411	1.23926e-07	0.0126749	0.966074	-1.77422	0.000371302	Encodes a cation/proton antiporter, a member of low affinity calcium antiporter CAX2 family. Involved in root development under metal stress.	protein_coding	CATION EXCHANGER 4 (CAX4)	(ATCAX4);CATION EXCHANGER 4 (CAX4)
AT5G01910	0	0	2.03914	2.34913	0	0	0.13681	0.130583			-3.8763	1.94867e-08			myelin transcription factor;(source:Araport11)	protein_coding	0	0
AT5G01970	0.272999	0.0974056	10.4174	9.96541	0.799317	0.723313	23.0365	22.3806	1.5937	0.0127639	1.07373	5.26134e-21	4.91938	1.4978e-116	unknown protein;(source:TAIR10)	protein_coding	(MADA2)	(MADA2)
AT5G02220	0.846595	0.755158	0.892671	1.66333	31.759	36.5596	9.90331	10.6808	5.41461	1.3872e-74	2.89623	8.89022e-17	-1.67087	3.64776e-22	cyclin-dependent kinase inhibitor;(source:Araport11)	protein_coding	SIAMESE-RELATED 4 (SMR4)	SIAMESE-RELATED 4 (SMR4)
AT5G02370	1.67624	1.27266	4.34188	4.06455	0.877426	0.729063	1.97088	2.10249	-0.445196	0.178954	-1.0105	7.90575e-05	1.27832	0.00056747	ATP binding microtubule motor family protein;(source:Araport11)	protein_coding	0	0
AT5G02520	2.46615	2.60756	1.17167	1.02693	6.02639	4.55253	1.98565	2.66362	1.02594	2.06755e-06	0.854678	0.00560138	-1.10812	2.68847e-06	Arabidopsis KNL2 localizes at chromocenters during all stages of the mitotic cell cycle, except from metaphase to mid-anaphase, and its level is strictly regulated by the proteasome degradation pathway. Knockout of KNL2 via a T-DNA insertion resulted in a reduced amount of centromeric cenH3, mitotic and meiotic abnormalities, and reduced growth and fertility.	protein_coding	KINETOCHORE NULL 2 (KNL2)	KINETOCHORE NULL 2 (KNL2)
AT5G02820	16.7344	15.7682	10.7552	10.6108	33.2652	32.585	14.2479	16.0397	1.03566	6.19126e-24	0.405551	0.00593569	-1.07184	2.25878e-19	Involved in the patterning and shape of leaf trichomes. Encodes the DNA topoisomerase VI SPO11-3, involved in endoreduplication	protein_coding	ROOT HAIRLESS 2 (RHL2)	ROOT HAIRLESS 2 (RHL2);BRASSINOSTEROID INSENSITIVE 5 (BIN5)
AT5G02890	1.96892	1.6419	6.81522	5.91893	0.854666	0.481702	4.98407	5.19913	-1.09486	0.0132928	-0.311011	0.17026	2.89756	3.01126e-17	Encodes a protein with similarity to transferases in plants and fungi.	protein_coding	0	0
AT5G03085	14.3064	16.2706	2.93477	2.49236	34.361	38.074	6.38212	8.70232	1.20916	1.12897e-07	1.00604	0.0270872	-2.17206	6.54428e-15	None;(source:Araport11)	long_noncoding_rna	0	0
AT5G03495	0	0	1.43212	1.08079	0.200341	0.182815	3.75208	4.08445	0.0960702	NA	1.4411	1.82738e-05	4.28054	1.28815e-16	RNA-binding (RRM/RBD/RNP motifs) family protein;(source:Araport11)	protein_coding	0	0
AT5G03615	0	0	31.9125	37.5479	0	0	14.8205	16.773			-1.1397	1.47923e-08	10.1024	9.64492e-11	None;(source:Araport11)	long_noncoding_rna	0	0
AT5G03670	8.012	7.58991	0.627446	0.680875	12.659	12.5794	1.47783	1.69584	0.697004	3.06425e-08	1.02565	0.00371389	-2.93369	2.82692e-60	histone-lysine N-methyltransferase SETD1B-like protein;(source:Araport11)	protein_coding	TON1 RECRUITING MOTIF 28 (TRM28)	TON1 RECRUITING MOTIF 28 (TRM28)
AT5G03780	9.47777	10.9694	3.37671	2.97431	162.977	156.525	96.8414	95.9073	3.99833	0	4.84952	0	-0.687057	3.89345e-19	Encodes a protein whose sequence is similar to human telomere proteins. This belongs to TRFL family 2, which do not show DNA binding in vitro.	protein_coding	TRF-LIKE 10 (TRFL10)	TRF-LIKE 10 (TRFL10)
AT5G03860	2334.73	2320.06	3.92257	3.6583	2261.13	2255.8	1.74423	1.79879	-0.00864584	0.960384	-1.06886	2.3018e-05	-10.2764	0	Encodes a protein with malate synthase activity.	protein_coding	MALATE SYNTHASE (MLS)	MALATE SYNTHASE (MLS)
AT5G03870	0.540578	0.847282	2.68071	2.35439	0.381559	0.40621	0.298571	0.241138	-0.173068	0.491554	-3.16959	2.19877e-12	-0.32924	0.547785	Glutaredoxin family protein;(source:Araport11)	protein_coding	0	0
AT5G04120	0	0	3.97389	4.14709	0	0	0.610637	0.61927			-2.66472	2.04498e-10	5.92208	0.000256404	Encodes a cofactor-dependent phosphoglycerate mutase (dPGM) - like protein with phosphoserine phosphatase activity that may be responsible for serine anabolism.	protein_coding	0	0
AT5G04890	0.0261255	0.195752	4.88024	6.18081	1.31951	1.86282	6.24691	6.46686	3.63205	1.24209e-06	0.104194	0.733079	1.9851	4.79759e-12	Specifically restricts the long-distance movement of tobacco etch potyvirus (TEV) without involving either hypersensitive cell death or systemic acquired resistance. Multidomain protein containing an N-terminal region with high similarity to plant small heat shock proteins (HSPs).	protein_coding	RESTRICTED TEV MOVEMENT 2 (RTM2)	RESTRICTED TEV MOVEMENT 2 (RTM2)
AT5G05240	4.4104	3.86105	2.33152	2.88329	9.58508	9.60199	1.89312	1.60044	1.21346	6.15657e-15	-0.490641	0.0704869	-2.39603	2.0473e-34	cation-transporting ATPase;(source:Araport11)	protein_coding	0	0
AT5G05510	0.247407	0.0441371	1.23571	0.930273	0.339555	0.530188	0.196211	0.16387	0.168958	0.284655	-2.34355	0.000216688	-0.806476	0.174003	Mad3/BUB1 homology region 1;(source:Araport11)	protein_coding	0	0
AT5G05940	0.0443609	0.0158279	2.33384	2.3803	0.162356	0.0518535	0.580494	0.604441	0.0668309	NA	-1.95197	6.00334e-09	2.1402	0.00121949	Encodes a member of KPP-like gene family, homolog of KPP (kinase partner protein) gene in tomato. Also a member of the RopGEF (guanine nucleotide exchange factor) family, containing the novel PRONE domain (plant-specific Rop nucleotide exchanger), which is exclusively active towards members of the Rop subfamily.	protein_coding	ROP (RHO OF PLANTS) GUANINE NUCLEOTIDE EXCHANGE FACTOR 5 (ROPGEF5)	ROP (RHO OF PLANTS) GUANINE NUCLEOTIDE EXCHANGE FACTOR 5 (ROPGEF5);ROP GUANINE NUCLEOTIDE EXCHANGE FACTOR 5 (ATROPGEF5)
AT5G06150	0	0.0608759	7.13931	7.21295	0.0208146	0	0.22552	0.301356			-4.77359	9.03911e-40	3.24341	0.0133834	Encodes a cyclin whose expression is reduced in response to high salt.	protein_coding	(CYC1BAT)	CYCLIN B 1;2 (CYCB1;2); (CYC1BAT)
AT5G06190	29.3486	31.0387	1.0023	1.34596	71.388	81.4538	4.17767	3.3609	1.35715	2.0475e-33	1.35505	0.00312343	-4.29127	1.94031e-120	transmembrane protein;(source:Araport11)	protein_coding	0	0
AT5G06280	20.4631	21.1146	19.1452	15.7854	45.0004	46.3911	20.8705	22.5655	1.15477	4.3248e-29	0.220271	0.205354	-1.02506	2.59018e-18	hypothetical protein;(source:Araport11)	protein_coding	0	0
AT5G06590	0.933584	1.49895	1.37433	1.49802	3.21	3.10149	1.84126	1.3948	1.25295	0.000405647	0.0480634	0.897671	-0.85598	0.00870061	hypothetical protein;(source:Araport11)	protein_coding	0	0
AT5G07100	0.0219647	0.0705326	5.13423	5.25	0.241164	0.256745	17.167	17.4081	0.129489	0.223996	1.65044	1.61348e-28	6.11969	1.81715e-64	Encodes WRKY DNA-binding protein 26 (WRKY26).	protein_coding	WRKY DNA-BINDING PROTEIN 26 (WRKY26)	WRKY DNA-BINDING PROTEIN 26 (WRKY26)
AT5G07115	9.67482	16.0563	0	0.216483	4.38548	6.43258	0	0	-1.02092	0.00428683			-8.13934	3.22179e-07	None;(source:Araport11)	long_noncoding_rna	0	0
AT5G07165	0	0	0	0	12.5155	11.4306	33.9002	36.6488	10.4206	3.1121e-10	12.0005	1.50542e-13	1.5755	1.58853e-18	transmembrane protein;(source:Araport11)	protein_coding	0	0
AT5G07600	0	0	0	0	0.387832	0.963405	0.793716	0.935844	5.75677	0.00234287	6.09309	0.00066216	0.262973	0.633708	Oleosin family protein;(source:Araport11)	protein_coding	0	0
AT5G07610	4.30306	4.51796	12.6489	10.6622	26.7527	28.5772	101.042	96.3497	2.66825	1.14689e-73	3.00822	5.98726e-207	1.86771	5.88402e-82	F-box family protein;(source:Araport11)	protein_coding	0	0
AT5G07660	0.400536	0.246521	0.850227	0.866998	0.901538	1.17047	1.38179	1.0915	1.52268	0.000208841	0.29176	0.323164	0.269813	0.394819	Encodes SMC6A (STRUCTURAL MAINTENANCE OF CHROMOSOMES 6A), a component of the SMC5/6 complex. SMC5/6 complex promotes sister chromatid alignment and homologous recombination after DNA damage.	protein_coding	STRUCTURAL MAINTENANCE OF CHROMOSOMES 6A (SMC6A)	STRUCTURAL MAINTENANCE OF CHROMOSOMES 6A (SMC6A)
AT5G07790	2.62301	2.96583	2.04203	2.86835	7.22021	6.10328	5.06874	5.45327	1.24864	8.4206e-13	0.981827	1.71501e-06	-0.294168	0.0833286	hypothetical protein;(source:Araport11)	protein_coding	0	0
AT5G08000	2.37588	2.43375	14.4442	13.1472	5.86241	5.40502	14.9828	14.5909	1.17482	4.04242e-06	0.0314503	0.905565	1.40954	1.01604e-15	Encodes a member of the X8-GPI family of proteins. It localizes to the plasmodesmata and binds callose.	protein_coding	GLUCAN ENDO-1,3-BETA-GLUCOSIDASE-LIKE PROTEIN 3 (E13L3)	PLASMODESMATA CALLOSE-BINDING PROTEIN 2 (PDCB2);GLUCAN ENDO-1,3-BETA-GLUCOSIDASE-LIKE PROTEIN 3 (E13L3)
AT5G08020	1.82191	2.10549	4.10699	3.95206	0.654997	0.50885	0.402784	0.713979	-1.56592	2.77678e-05	-2.84365	2.22697e-19	-0.0137956	0.974771	Encodes a homolog of Replication Protein A. rpa70b mutants are hypersensitive to UV-B radiation and MMS treatments suggesting a role for this protein in DNA damage repair. The mRNA is cell-to-cell mobile.	protein_coding	RPA70-KDA SUBUNIT B (RPA70B)	ARABIDOPSIS THALIANA RPA70-KDA SUBUNIT B (ATRPA70B);REPLICATION PROTEIN A 1B (RPA1B);RPA70-KDA SUBUNIT B (RPA70B)
AT5G08050	2.58219	2.24322	189.644	186.884	8.25893	7.3927	203.184	218.581	1.65048	2.96742e-09	0.0984077	0.285223	4.78459	0	Encodes a grana core localized protein. Mutant plants have reduced NPQ, affected organization of light-havesting complex II and an enhanced grana stacking.	protein_coding	(RIQ1)	(RIQ1)
AT5G09060	0	0	0	0.222963	0	0	1.73999	1.79919			3.36575	0.0021975	6.82686	2.29568e-05	None;(source:Araport11)	long_noncoding_rna	0	0
AT5G10250	0	0	2.25661	2.2282	0	0	0.908961	0.811005			-1.30433	9.5382e-05	7.94849	5.75105e-07	Encodes a protein with an N-terminal BTB/POZ domain and a C-terminal NPH3 family domain. dot3 mutants have defects in shoot and primary root growth and produce an aberrant parallel venation pattern in juvenile leaves.	protein_coding	DEFECTIVELY ORGANIZED TRIBUTARIES 3 (DOT3)	DEFECTIVELY ORGANIZED TRIBUTARIES 3 (DOT3)
AT5G10300	90.4338	92.2949	1.83932	2.34167	120.174	126.431	5.47605	4.98785	0.454521	4.32954e-10	1.15958	4.18503e-05	-4.51511	0	Encodes a protein with R-selective hydroxynitrile lyase activity. It has similarity to the SABP2 methyl salicylate esterase from tobacco. This protein does not act on methyl IAA, methyl JA, MeSA, MeGA4, or MEGA9 in vitro.	protein_coding	METHYL ESTERASE 5 (MES5)	ARABIDOPSIS THALIANA METHYL ESTERASE 5 (ATMES5); (AtHNL);HYDROXYNITRILE LYASE (HNL);METHYL ESTERASE 5 (MES5)
AT5G10310	2.47545	2.90613	5.74326	4.96638	10.7403	10.7808	7.97949	9.47502	1.97809	4.63998e-15	0.521887	0.0373884	-0.251337	0.259974	Memmber of the EPF/EPFL (epidermal patterning factor/EPF-like) gene family, which genes encode plant-specific secretory peptides, several of which play a role in controlling stomatal density and patterning in the plant epidermis.	protein_coding	(ATEPFL1)	(EPFL1); (ATEPFL1)
AT5G10336	3.46163	3.70531	2.51485	5.56461	10.5384	8.46044	3.55644	6.25314	1.09297	0.0202268	0.0545837	0.860771	-0.768264	0.0843899	This gene encodes a small protein and has either evidence of transcription or purifying selection.	protein_coding	0	0
AT5G10380	0.38169	0.219993	2.31701	2.14831	0.805927	0.514796	9.39558	8.63453	0.161331	0.404557	1.89311	1.27754e-14	3.75518	1.51312e-29	Encodes a RING finger domain protein with E3 ligase activity that is localized to the lipid rafts of the plasma membrane. Expression is increased in response to fungal pathogen. May be involved in regulation of programmed cell death by facilitating degredation of regulation of PDC activators. The mRNA is cell-to-cell mobile.	protein_coding	(RING1)	ARABIDOPSIS T??XICOS EN LEVADURA 55 (ATL55); (ATRING1); (RING1)
AT5G10390	18.4188	16.7432	21.4502	23.1953	13.0079	15.3089	3.90878	3.04775	-0.216546	0.370477	-2.71195	2.44584e-35	-1.94101	1.47556e-13	Histone superfamily protein;(source:Araport11)	protein_coding	(HTR13)	(HTR13);HISTONE 3.1 (H3.1); (HTR9)
AT5G10400	27.3495	26.5406	59.8758	60.4212	17.2146	20.2315	8.53984	10.4515	-0.440566	0.00667429	-2.71063	3.07818e-90	-0.913762	6.52651e-06	Histone superfamily protein;(source:Araport11)	protein_coding	HISTONE 3.1 (H3.1)	(HTR9); (HTR13);HISTONE 3.1 (H3.1)
AT5G11100	8.75029	9.97333	3.76345	3.30995	22.3508	22.6583	7.66249	9.15364	1.27999	2.68366e-25	1.12925	1.88259e-08	-1.36685	5.71475e-22	Calcium-dependent lipid-binding (CaLB domain) family protein;(source:Araport11)	protein_coding	(SYTD)	(ATSYTD); (NTMC2TYPE2.2); (SYTD);SYNAPTOTAGMIN 4 (SYT4); (NTMC2T2.2)
AT5G11300	0.12614	0.192884	1.89007	1.64814	0.415491	0.589778	0.557354	0.838898	0.387188	0.115321	-1.18688	0.0023757	0.401355	0.405563	mitotic-like cyclin, core cell cycle gene that is expressed only in roots (RT_PCR), portions with mitotic activity only (whole mount in situ).	protein_coding	MITOTIC-LIKE CYCLIN 3B FROM ARABIDOPSIS (CYC3B)	CYCLIN A2;2 (CYCA2;2);MITOTIC-LIKE CYCLIN 3B FROM ARABIDOPSIS (CYC3B); (CYC2BAT)
AT5G11360	0	0	0.174996	0.170908	0.653976	0.532408	0.70856	0.358046	5.75967	0.00213881	0.176906	0.310191	-0.0708411	0.898403	Interleukin-1 receptor-associated kinase 4 protein;(source:Araport11)	protein_coding	BRASSIKIN3 (BKN3)	BRASSIKIN3 (BKN3)
AT5G11400	0	0	0	0	0	0	0.96156	1.59616			7.14936	4.52423e-05	7.27029	6.2866e-06	Psuedokinase that appears to produce a truncated (42AA protein) in Col-0 reference genome. Full length transcripts have been identified in Hh-0, Va&#776;stervik and Dju-1 ecotypes.	protein_coding	BRASSIKIN1 (BKN1)	BRASSIKIN1 (BKN1);SUPPRESSOR OF ZED1-D2 (SZE2)
AT5G11410	0.0240224	0	0.263964	0.11718	0.0263758	0	5.17249	4.90977			4.52807	1.60507e-21	8.12401	9.8497e-09	Similar to receptor like kinase but does not appear to have kinase activity (psuedokinase). It is involved in HopZ1a effector triggered immunity. Interacts with ZAR1 and ZED1.Localization to membrane is dependent on N-terminal myristoylation domain	protein_coding	SUPPRESSOR OF ZED1-D2 (SZE2)	SUPPRESSOR OF ZED1-D2 (SZE2);BRASSIKIN2 (BKN2)
AT5G11460	1.68956	1.3038	3.15962	3.59372	26.7908	26.4548	30.6395	35.2455	4.16992	2.61413e-140	3.21844	1.62304e-120	0.342666	0.00262031	FCS like zinc finger 10 is induced during energy starvation through SnRK1 signaling. Mutants accumulate more SnRK1alpha1 which results in the inhibition of seedling growth under favorable growth conditions. Increased SnRK1 activity in the mutant also results in the downregulation of TOR signaling (DOI:10.1111/tpj.13854).	protein_coding	FCS LIKE ZINC FINGER 10 (FLZ10)	FCS LIKE ZINC FINGER 10 (FLZ10)
AT5G11510	0.205217	0.229647	1.38839	1.72907	0.399432	0.381624	0.244127	0.180057	0.262065	0.332485	-2.84532	1.01323e-13	-0.670171	0.165864	Arabidopsis thaliana putative c-myb-like transcription factor MYB3R-4. Functions in powdery mildew induced host endoreduplication at the site of infection. Activates mitotic gene expression, cytokinin response.	protein_coding	MYB DOMAIN PROTEIN 3R-4 (MYB3R-4)	MYB DOMAIN PROTEIN 3R4 (AtMYB3R4);MYB DOMAIN PROTEIN 3R-4 (MYB3R-4)
AT5G12270	0.0961565	0.102925	1.24869	0.879464	0.0263941	0.0280993	0.285971	0.218364	-0.0397579	NA	-1.72381	0.00485223	1.67942	0.0486373	2-oxoglutarate (2OG) and Fe(II)-dependent oxygenase superfamily protein;(source:Araport11)	protein_coding	0	0
AT5G12970	0.0779647	0.0278176	0.441327	0.237693	0.399478	0.197455	1.34484	1.06231	1.53594	0.0478345	1.52015	0.000661827	1.89775	2.71915e-05	Calcium-dependent lipid-binding (CaLB domain) plant phosphoribosyltransferase family protein;(source:Araport11)	protein_coding	MULTIPLE C2 DOMAIN AND TRANSMEMBRANE REGION PROTEIN 5 (MCTP5)	MULTIPLE C2 DOMAIN AND TRANSMEMBRANE REGION PROTEIN 5 (MCTP5)
AT5G13060	0.890134	1.19477	3.14742	2.73962	0.124106	0.247733	0.235314	0.288775	-2.22742	4.40014e-05	-3.47584	1.63068e-20	0.336842	0.549519	Encodes a novel Armadillo BTB protein that intreacts with the pre-replication complex and several transcription factors. Overexpression results in decreased cell proliferation and loss of function results in increased cell proliferation suggesting a role in negative regulation of cellular proliferation.	protein_coding	ARMADILLO BTB PROTEIN 1 (ABAP1)	ARMADILLO BTB PROTEIN 1 (ABAP1)
AT5G13720	1.2082	1.05265	36.7966	36.2522	2.68397	2.59462	39.1744	35.796	1.03439	0.00674813	-0.0229433	0.90848	3.8534	1.59487e-111	Uncharacterized protein family (UPF0114);(source:Araport11)	protein_coding	0	0
AT5G13930	0.528493	0.565696	4.64982	5.92437	1.47299	1.78199	5.6583	4.63911	1.37682	0.00165594	-0.0701795	0.824698	1.65078	1.0253e-09	Encodes chalcone synthase (CHS), a key enzyme involved in the biosynthesis of flavonoids. Required for the accumulation of purple anthocyanins in leaves and stems. Also involved in the regulation of auxin transport and the modulation of root gravitropism. The mRNA is cell-to-cell mobile.	protein_coding	TRANSPARENT TESTA 4 (TT4)	TRANSPARENT TESTA 4 (TT4);CHALCONE SYNTHASE (CHS); (ATCHS)
AT5G14490	0	0.0656582	0	0	1.23474	1.38621	6.64034	5.363	5.05991	4.88425e-07	10.8555	3.33345e-11	2.18836	6.03528e-16	NAC domain containing protein 85;(source:Araport11)	protein_coding	NAC DOMAIN CONTAINING PROTEIN 85 (NAC085)	NAC DOMAIN CONTAINING PROTEIN 85 (NAC085);NAC DOMAIN CONTAINING PROTEIN 85 (anac085)
AT5G14930	0.330128	0.353368	6.95668	6.61395	3.9699	3.914	19.5614	21.3128	3.50649	7.30906e-27	1.51107	1.49715e-36	2.40082	9.03194e-64	encodes an acyl hydrolase involved in senescence .	protein_coding	SENESCENCE-ASSOCIATED GENE 101 (SAG101)	SENESCENCE-ASSOCIATED GENE 101 (SAG101)
AT5G15190	0.113745	0.20292	2.4997	3.32906	0.374663	0.398869	0.721662	1.59288	0.0814082	0.572006	-1.05168	0.016282	1.23118	0.0423942	hypothetical protein;(source:Araport11)	protein_coding	0	0
[truncated: 203 more rows]

## Sheet: Legend
Column name	Definition
0d	Seeds stratified on half ms agar for 2d at 4°C and incubated for 30min at RT followed by 6h at 23°C in the light. RNA was isolated from whole seeds
[truncated: 9 more rows]
